# Supplementary material for: Comparative transcriptome profiling of a desert evergreen shrub, Ammopiptanthus mongolicus, in response to drought and cold stresses
Source: BMC Genomics. 2014 Aug 9;15(1):671. doi: 10.1186/1471-2164-15-671 (PMC4143566; doi:10.1186/1471-2164-15-671)
Supplement: Supplementary file 1 — Additional file 1: Distribution of the annotated unigenes in each database. aannotated or unannotated unigenes/total unigenes × 100%; bannotated unigenes in each database/total annotated unigenes × 100%. (XLS 19 KB) [file 12864_2014_6369_MOESM1_ESM.xls]

## Sheet: Sheet1
Additional file 1 Distribution of the annotated unigenes in each database
Item	Number	Percentage (%)
Total unigenes	86058	100
Total annotated unigenes	51014	59.3a
Annotated in NR	50310	98.6b
Annotated in Swiss-Prot	36083	70.7b
Annotated in GO	23834	46.7b
Annotated in COG	17100	33.5b
Annotated in KEGG	26999	52.9b
Unannotated unigenes	35044	40.7a
a: annotated or unannotated unigenes/total unigenes×100%
b: annotated unigenes in each database/total annotated unigenes×100%
