# Supplementary material for: Comparative transcriptome profiling of a desert evergreen shrub, Ammopiptanthus mongolicus, in response to drought and cold stresses
Source: BMC Genomics. 2014 Aug 9;15(1):671. doi: 10.1186/1471-2164-15-671 (PMC4143566; doi:10.1186/1471-2164-15-671)
Supplement: Supplementary file 4 — Additional file 4: The top 100 DEGs commonly regulated by drought stress. The unigenes with absolute values of log2 Ratio ≥ 1 and FDR ≤ 0.001 were identified as DEGs. (XLS 40 KB) [file 12864_2014_6369_MOESM4_ESM.xls]

## Sheet: D-common
Additional file 4 The top 100 DEGs commonly regulated by drought stress
GeneID	D1	D2	D3	Aver	Nr-annotation	Swissprot-annotation
Top 50 up-regulated DEGs
Unigene14636	13.4681	15.4681	16.4932	15.1431	--	--
Unigene69526	14.906	13.775	14.4832	14.3881	--	--
Unigene24364	14.9935	14.0071	14.0496	14.3501	60S ribosomal protein L18a, putative [Ricinus communis]	--
Unigene23540	14.581	13.6181	14.2355	14.1449	hypothetical protein [Cucumis melo subsp. melo]	--
Unigene58494	14.0341	14.0581	14.0839	14.0587	--	--
Unigene8016	14.0031	13.931	14.1561	14.0301	Os02g0562300 [Oryza sativa Japonica Group]	--
Unigene50024	14.4703	13.6407	13.769	13.96	GRF zinc finger-containing protein-like protein [Gladiolus grandiflorus]	--
CL9745.Contig1	12.3649	14.2026	15.1896	13.919	Gag-protease-integrase-RT-RNaseH polyprotein [Glycine max]	Retrovirus-related Pol polyprotein from transposon TNT 1-94 OS=Nicotiana tabacum
Unigene64588	15.9352	12.7796	12.9668	13.8939	abscisic acid 8'-hydroxylase [Phaseolus vulgaris]	Abscisic acid 8'-hydroxylase 1 OS=Arabidopsis thaliana
CL4471.Contig1	13.7739	14.2647	12.7629	13.6005	uncharacterized protein [Arabidopsis thaliana]	--
Unigene31352	15.3904	13.5653	11.746	13.5672	AP2/ERF domain-containing transcription factor [Populus trichocarpa]	Ethylene-responsive transcription factor ERF098 OS=Arabidopsis thaliana
Unigene20988	14.0219	13.9039	12.6402	13.522	cytochrome P450 monooxygenase CYP94C9 [Medicago truncatula]	Cytochrome P450 94A1 OS=Vicia sativa
Unigene71589	14.7007	13.5161	12.3297	13.5155	syringolide-induced protein 13-1-1 [Glycine max]	U-box domain-containing protein 21 OS=Arabidopsis thaliana
Unigene50250	13.3531	13.5439	13.3971	13.4314	S receptor kinase SRK10 [Arabidopsis halleri]	G-type lectin S-receptor-like serine/threonine-protein kinase SRK OS=Arabidopsis thaliana
Unigene58855	13.8854	13.3929	12.826	13.3681	R2R3 Myb14 transcription factor [Vitis vinifera]	Myb-related protein Myb4 OS=Oryza sativa subsp. japonica
Unigene18012	13.7989	13.6654	12.601	13.3551	root-specific metal transporter [Solanum lycopersicum]	Metal transporter Nramp5 OS=Oryza sativa subsp. japonica
Unigene6788	13.0639	14.0657	12.9274	13.3523	gag polyprotein [Cicer arietinum]	--
Unigene20392	13.0594	13.2827	13.1073	13.1498	HyPRP2 [Gossypium hirsutum]	14 kDa proline-rich protein DC2.15 OS=Daucus carota PE=2 SV=1
Unigene25245	12.3037	14.0866	12.887	13.0924	plasma membrane intrinsic protein PIP2;1 [Fragaria chiloensis]	Aquaporin PIP2-1 OS=Zea mays
Unigene4109	12.7402	14.5068	11.8101	13.019	beta-1,4-xylosidase [Arabidopsis lyrata subsp. lyrata]	--
Unigene63870	13.2138	12.3761	13.2752	12.9551	secretory peroxidase PX3 [Manihot esculenta]	Peroxidase 16 OS=Arabidopsis thaliana
Unigene33658	12.4107	13.545	12.8957	12.9505	--	--
Unigene20903	12.4812	14.0804	11.7597	12.7737	Os03g0739700 [Oryza sativa Japonica Group]	--
Unigene73073	13.9754	12.8741	11.195	12.6815	MYB transcription factor MYB12B2 [Glycine max]	Transcription factor MYB21 OS=Arabidopsis thaliana
Unigene2072	13.1014	13.4442	11.4868	12.6775	polygalacturonase inhibiting protein [Ulmus pumila]	Polygalacturonase inhibitor OS=Pyrus communis
CL10454.Contig1	12.8542	12.6565	12.4546	12.6551	unnamed protein product [Vitis vinifera]	--
Unigene43071	12.651	12.5048	12.652	12.6026	5' repair endonuclease [Arabidopsis thaliana]	DNA repair endonuclease UVH1 OS=Arabidopsis thaliana
Unigene64893	12.1786	12.206	13.2347	12.5398	--	--
CL9588.Contig1	11.9925	12.5642	12.9435	12.5001	unnamed protein product [Vitis vinifera]	--
Unigene69897	12.8291	12.002	12.33	12.387	PIF-like orf1 [Daucus carota]	--
Unigene25507	12.0719	11.9997	12.8284	12.3	uncharacterized protein [Arabidopsis thaliana]	UPF0414 transmembrane protein C20orf30 homolog OS=Gallus gallus
Unigene25519	12.7563	11.3401	12.7453	12.2805	60S ribosomal protein L12 [Capsicum annuum]	60S ribosomal protein L12-1 OS=Arabidopsis thaliana
Unigene38280	12.0101	12.1444	12.495	12.2165	alliinase family protein [Arabidopsis lyrata subsp. lyrata]	Tryptophan aminotransferase-related protein 4 OS=Arabidopsis thaliana
CL11244.Contig1	13.6127	11.5597	11.0547	12.0757	NAC domain protein [Glycine max]	NAC domain-containing protein 2 OS=Arabidopsis thaliana
Unigene34478	12.3637	11.8554	11.7036	11.9743	--	--
CL8201.Contig1	11.5438	11.6733	12.5772	11.9314	--	--
Unigene20653	11.4986	12.374	11.4616	11.7781	--	--
Unigene21267	11.5856	11.789	11.7247	11.6998	pentatricopeptide (PPR) repeat-containing protein-like [Oryza sativa Japonica Group]	Uncharacterized protein At4g22758 OS=Arabidopsis thaliana
Unigene23896	11.1494	11.4182	11.5654	11.3776	aluminum induced protein with YGL and LRDR motifs [Arabidopsis thaliana]	Stem-specific protein TSJT1 OS=Nicotiana tabacum
CL585.Contig2	11.9266	11.0839	9.7394	10.9166	Rj2 protein [Glycine max]	TMV resistance protein N OS=Nicotiana glutinosa
CL10061.Contig1	3.5331	9.08083	9.62793	7.41395	Tyrosinase [Medicago truncatula]	Polyphenol oxidase A1, chloroplastic OS=Vicia faba PE=1 SV=1
Unigene24401	3.22408	9.31953	8.61712	7.05358	UDP-glucose:glucosyltransferase [Lycium barbarum]	UDP-glycosyltransferase 74B1 OS=Arabidopsis thaliana
Unigene24252	4.53487	7.61198	6.87896	6.34193	JHL06P13.17 [Jatropha curcas]	--
Unigene24197	7.67339	6.21966	4.81337	6.23547	WRKY27 [Glycine max]	--
Unigene10066	3.65293	7.9553	6.76865	6.12562	C3HL domain class transcription factor [Malus x domestica]	Zinc finger CCCH domain-containing protein 2 OS=Arabidopsis thaliana
Unigene23837	3.56804	6.8651	7.74905	6.06073	zeatin O-glucosyltransferase [Glycine max]	Zeatin O-glucosyltransferase OS=Phaseolus lunatus
Unigene11604	5.61413	7.1102	4.67251	5.79894	P0402A09.13 [Oryza sativa Japonica Group]	Chaperone protein dnaJ 20, chloroplastic OS=Arabidopsis thaliana
Unigene24618	7.24816	6.35033	3.33352	5.644	xyloglucanase-specific endoglucanase inhibitor protein [Petunia x hybrida]	Basic 7S globulin OS=Glycine max
Unigene11311	4.85456	7.76436	3.98702	5.53531	ubiquitin-protein ligase [Cucumis melo subsp. melo]	U-box domain-containing protein 19 OS=Arabidopsis thaliana
CL1415.Contig1	6.10107	6.36437	4.03096	5.4988	C-repeat binding factor 1 [Ammopiptanthus mongolicus]	Dehydration-responsive element-binding protein 1A OS=Arabidopsis thaliana
Top 50 down-regulated DEGs
Unigene6657	-15.6989	-15.6989	-15.6989	-15.6989	--	--
Unigene44985	-14.632	-14.632	-14.632	-14.632	--	--
Unigene25073	-14.396	-14.396	-14.396	-14.396	--	--
Unigene53388	-14.0689	-14.0689	-14.0689	-14.0689	RecName: Full=Cytochrome P450 71A6	Cytochrome P450 71A6 (Fragment) OS=Nepeta racemosa GN=CYP71A6 PE=2 SV=1
Unigene13378	-13.9375	-13.9375	-13.9375	-13.9375	cytochrome P450 71A24 [Arabidopsis thaliana]	Cytochrome P450 71A24 OS=Arabidopsis thaliana GN=CYP71A24 PE=2 SV=3
Unigene36434	-13.2339	-13.2339	-13.2339	-13.2339	--	--
Unigene43660	-12.411	-12.411	-12.411	-12.411	--	--
Unigene53290	-14.5181	-14.5181	-5.19786	-11.4114	uncharacterized protein [Arabidopsis thaliana]	Root meristem growth factor 9 OS=Arabidopsis thaliana GN=RGF9 PE=2 SV=1
Unigene34486	-15.2958	-15.2958	-3.02793	-11.2065	--	--
Unigene44597	-4.64628	-14.1799	-14.1799	-11.002	--	--
Unigene60803	-14.171	-14.171	-4.23739	-10.8598	--	--
Unigene356	-14.2601	-14.2601	-4.02793	-10.8494	nod26-like major intrinsic protein [Cicer arietinum]	Aquaporin NIP2-1 OS=Zea mays GN=NIP2-1 PE=2 SV=2
Unigene36316	-3.8914	-14.2476	-14.2476	-10.7955	GA 20-oxidase [Sesbania rostrata]	Gibberellin 20 oxidase 3 OS=Arabidopsis thaliana GN=20ox3 PE=2 SV=1
Unigene910	-4.41496	-13.9097	-13.9097	-10.7448	GA 20-oxidase [Sesbania rostrata]	Gibberellin 20 oxidase 1-B OS=Triticum aestivum GN=GA20ox1B PE=2 SV=1
Unigene52755	-13.9045	-4.35588	-13.9045	-10.7216	--	--
Unigene59865	-4.28371	-13.9165	-13.9165	-10.7056	--	--
Unigene54715	-4.35083	-13.8455	-13.8455	-10.6806	--	--
Unigene60549	-3.97886	-13.9426	-13.9426	-10.6214	--	--
Unigene66354	-14.2084	-3.13349	-14.2084	-10.5167	glutathione S-transferase 4 [Vitis hybrid cultivar]	Glutathione S-transferase OS=Arabidopsis thaliana GN=At3g03190 PE=2 SV=1
CL4310.Contig1	-13.2777	-4.60742	-13.2777	-10.3876	cytochrome P450 [Populus trichocarpa] >gi|222855704|gb|EEE93251.1| cytochrome P450 [Populus trichocarpa]	Cytochrome P450 86A2 OS=Arabidopsis thaliana GN=CYP86A2 PE=2 SV=1
Unigene65887	-2.19396	-14.3677	-14.3677	-10.3098	--	--
Unigene42040	-3.06132	-13.7941	-13.7941	-10.2165	--	--
Unigene26216	-13.2598	-4.05103	-13.2598	-10.1902	--	--
Unigene54363	-13.4457	-3.42299	-13.4457	-10.1048	--	--
Unigene38344	-4.13932	-13.0076	-13.0076	-10.0515	Os03g0604500 [Oryza sativa Japonica Group] >gi|255674691|dbj|BAH92258.1| Os03g0604500 [Oryza sativa Japonica Group]	--
Unigene19729	-3.41496	-13.3156	-13.3156	-10.0154	receptor-like serine/threonine kinase [Glycine max]	--
Unigene14011	-4.47636	-12.6569	-12.6569	-9.93002	--	--
Unigene19207	-12.7511	-4.21149	-12.7511	-9.90458	--	--
CL10428.Contig1	-12.4708	-3.28549	-12.4708	-9.40906	helicase-like protein [Arabidopsis thaliana]	--
Unigene5552	-5.76176	-4.02657	-16.1661	-8.65148	--	--
Unigene72124	-1.93204	-16.4503	-7.19786	-8.52673	--	--
Unigene9329	-5.91376	-4.40097	-15.0811	-8.46527	--	--
Unigene9319	-5.56382	-5.63599	-14.1786	-8.45947	CYP71AU1 [Nicotiana tabacum]	Cytochrome P450 71A8 OS=Mentha piperita GN=CYP71A8 PE=3 SV=1
CL11082.Contig1	-13.4731	-6.62177	-5.10118	-8.3987	purine permease 11 [Arabidopsis thaliana]	Probable purine permease 11 OS=Arabidopsis thaliana GN=PUP11 PE=1 SV=1
Unigene68258	-4.93579	-14.2503	-5.07233	-8.08613	--	--
CL6618.Contig1	-3.66398	-5.32111	-15.1315	-8.03888	--	--
Unigene40521	-5.10085	-14.3961	-4.23739	-7.91144	--	--
Unigene50520	-15.3573	-3.92704	-4.31334	-7.86589	--	--
Unigene8581	-4.59183	-14.2737	-4.72837	-7.86464	Polynucleotidyl transferase, Ribonuclease H fold, putative [Medicago truncatula]	--
Unigene65415	-14.9352	-3.93319	-4.58252	-7.81698	--	--
Unigene12711	-14.764	-3.28549	-5.34986	-7.79977	squamosa promoter binding-like protein [Betula platyphylla]	Squamosa promoter-binding-like protein 13 OS=Oryza sativa subsp. japonica GN=SPL13 PE=2 SV=1
Unigene49469	-4.59183	-14.0594	-4.72837	-7.7932	--	--
Unigene1065	-14.5885	-4.35588	-4.42025	-7.78822	--	--
Unigene4574	-3.7327	-5.38983	-14.0634	-7.72864	--	--
Unigene6113	-3.79829	-13.8562	-5.51979	-7.72475	nod26-like major intrinsic protein [Cicer arietinum]	Aquaporin NIP2-1 OS=Zea mays GN=NIP2-1 PE=2 SV=2
Unigene42325	-14.2286	-3.54852	-5.19786	-7.65834	--	--
Unigene68073	-3.8914	-13.8401	-5.02793	-7.58647	--	--
Unigene47020	-13.467	-4.54852	-4.6129	-7.5428	--	--
CL791.Contig1	-4.74938	-12.977	-4.88591	-7.53741	--	--
Unigene67912	-14.425	-4.05103	-4.1154	-7.53049	--	--
The unigenes with absolute value of log2 Ratio ≥ 1 and FDR ≤ 0.001 were identified as DEGs
