# Supplementary material for: Comparative transcriptome profiling of a desert evergreen shrub, Ammopiptanthus mongolicus, in response to drought and cold stresses
Source: BMC Genomics. 2014 Aug 9;15(1):671. doi: 10.1186/1471-2164-15-671 (PMC4143566; doi:10.1186/1471-2164-15-671)
Supplement: Supplementary file 5 — Additional file 5: The significantly enriched GO terms in the DEGs commonly regulated by drought stress. The significantly enriched GO terms were determined using a corrected P-value ≤ 0.05. If no significantly enriched GO terms were identified, the top five terms were listed. anumber of DEGs assigned to certain GO term; bnumber of all reference unigenes assigned to certain GO term. (XLS 32 KB) [file 12864_2014_6369_MOESM5_ESM.xls]

## Sheet: D-COMMON
Additional file 5 The significantly enriched GO terms in the DEGs commonly regulated by drought stress
	Gene Ontology term	DEGs a	Unigenes b	Corrected P-value
Up-regulated
Biological process	response to stimulus	133 out of 333 genes, 39.9%	5893 out of 21787 genes, 27.0%	5.4e-05
	response to stress	78 out of 333 genes, 23.4%	2565 out of 21787 genes, 11.8%	4.43e-07
	organic substance transport	19 out of 333 genes, 5.7%	396 out of 21787 genes, 1.8%	0.0036
	cellular aromatic compound metabolic process	18 out of 333 genes, 5.4%	418 out of 21787 genes, 1.9%	0.02473
	aromatic compound biosynthetic process	10 out of 333 genes, 3.0%	154 out of 21787 genes, 0.7%	0.0385
	protein phosphorylation	8 out of 333 genes, 2.4%	100 out of 21787 genes, 0.5%	0.04332
Cellular component	membrane	98 out of 234 genes, 41.9%	6359 out of 21079 genes, 30.2%	0.00491
	external encapsulating structure part	4 out of 234 genes, 1.7%	18 out of 21079 genes, 0.1%	0.00224
	vacuole	7 out of 234 genes, 3.0%	151 out of 21079 genes, 0.7%	0.0849
	plant-type vacuole	6 out of 234 genes, 2.6%	109 out of 21079 genes, 0.5%	0.07688
	membrane fraction	4 out of 234 genes, 1.7%	65 out of 21079 genes, 0.3%	0.33058
Molecular function	catalytic activity	262 out of 355 genes, 73.8%	15838 out of 24636 genes, 4.3%	0.01306
	oxidoreductase activity	65 out of 355 genes, 18.3%	2608 out of 24636 genes, 10.6%	0.00136
	iron ion binding	20 out of 355 genes, 5.6%	426 out of 24636 genes, 1.7%	0.00077
	antioxidant activity	12 out of 355 genes, 3.4%	216 out of 24636 genes, 0.9%	0.01344
	protein tyrosine kinase activity	12 out of 355 genes, 3.4%	251 out of 24636 genes, 1.0%	0.05448
Down-regulated
Biological process	monocarboxylic acid metabolic process	27 out of 413 genes, 6.5%	520 out of 21787 genes, 2.4%	0.00096
	fatty acid metabolic process	24 out of 413 genes, 5.8%	364 out of 21787 genes, 1.7%	5.22e-05
	small molecule biosynthetic process	23 out of 413 genes, 5.6%	324 out of 21787 genes, 1.5%	2.53e-05
	organic acid biosynthetic process	22 out of 413 genes, 5.3%	284 out of 21787 genes, 1.3%	1.04e-05
	lipid biosynthetic process	19 out of 413 genes, 4.6%	311 out of 21787 genes, 1.4%	0.00316
	fatty acid biosynthetic process	17 out of 413 genes, 4.1%	138 out of 21787 genes, 0.6%	4.13e-07
	nucleobase transport	9 out of 413 genes, 2.2%	41 out of 21787 genes, 0.2%	2.18e-05
	purine nucleoside transport	5 out of 413 genes, 1.2%	24 out of 21787 genes, 0.1%	0.02775
Cellular component	intrinsic to membrane	60 out of 348 genes, 17.2%	2357 out of 21079 genes, 11.2%	0.02679
	cytoplasmic vesicle	34 out of 348 genes, 9.8%	1240 out of 21079 genes, 5.9%	0.16388
	vesicle	34 out of 348 genes, 9.8%	1256 out of 21079 genes, 6.0%	0.20053
	cell periphery	30 out of 348 genes, 8.6%	1007 out of 21079 genes, 4.8%	0.08531
	external encapsulating structure	27 out of 348 genes, 7.8%	857 out of 21079 genes, 4.1%	0.06628
Molecular function	oxidoreductase activity	85 out of 480 genes, 17.7%	2608 out of 24636 genes, 10.6%	0.00023
	iron ion binding	27 out of 480 genes, 5.6%	426 out of 24636 genes, 1.7%	1.59e-05
	oxidoreductase activity, acting on paired donors, with incorporation or reduction of molecular oxygen	20 out of 480 genes, 4.2%	331 out of 24636 genes, 1.3%	0.00149
	monooxygenase activity	19 out of 480 genes, 4.0%	246 out of 24636 genes, 1.0%	6.81e-05
	oxidoreductase activity, acting on paired donors, with incorporation or reduction of molecular oxygen, NADH or NADPH as one donor, and incorporation of one atom of oxygen	13 out of 480 genes, 2.7%	129 out of 24636 genes, 0.5%	0.00024
	nucleobase transmembrane transporter activity	10 out of 480 genes, 2.1%	43 out of 24636 genes, 0.2%	1.27e-06
	nucleobase-containing compound transmembrane transporter activity	10 out of 480 genes, 2.1%	67 out of 24636 genes, 0.3%	0.0001
	nucleoside transmembrane transporter activity	5 out of 480 genes, 1.0%	27 out of 24636 genes, 0.1%	0.02569
	fatty acid ligase activity	5 out of 480 genes, 1.0%	30 out of 24636 genes, 0.1%	0.04323
	arsenate reductase activity	3 out of 480 genes, 0.6%	4 out of 24636 genes, 0.0%	0.00478
The significantly enriched GO terms were determined using a corrected P-value ≤ 0.05. If no significantly enriched GO terms were identified, the top 5 terms were listed.
a: number of DEGs assigned to certain GO term; b: number of all reference unigenes assigned to certain GO term.
