# Supplementary material for: Comparative transcriptome profiling of a desert evergreen shrub, Ammopiptanthus mongolicus, in response to drought and cold stresses
Source: BMC Genomics. 2014 Aug 9;15(1):671. doi: 10.1186/1471-2164-15-671 (PMC4143566; doi:10.1186/1471-2164-15-671)
Supplement: Supplementary file 6 — Additional file 6: The significantly enriched KEGG pathways in the DEGs commonly regulated by drought stress. The significantly enriched KEGG pathways were determined using a corrected P-value ≤ 0.05. anumber of DEGs assigned to certain KEGG pathway; bnumber of all reference unigenes assigned to certain KEGG pathway. (XLS 20 KB) [file 12864_2014_6369_MOESM6_ESM.xls]

## Sheet: D-common
Additional file 6 The significantly enriched KEGG pathways in the DEGs commonly regulated by drought stress
Pathway	DEGs a	Unigenes b	Corrected P-value	Pathway ID
Up-regulated
Microbial metabolism in diverse environments	51 (13.25%)	2079 (8.76%)	0.0272542	ko01120
Aminobenzoate degradation	29 (7.53%)	1030 (4.34%)	0.0313964	ko00627
Polycyclic aromatic hydrocarbon degradation	12 (3.12%)	248 (1.04%)	0.0261702	ko00624
Nitrogen metabolism	8 (2.08%)	126 (0.53%)	0.0261702	ko00910
Phenylalanine metabolism	7 (1.82%)	108 (0.45%)	0.0272542	ko00360
Down-regulated
Metabolic pathways	117 (26.59%)	4071 (17.15%)	2.86517e-05	ko01100
Microbial metabolism in diverse environments	55 (12.5%)	2079 (8.76%)	0.0464763	ko01120
Limonene and pinene degradation	40 (9.09%)	1009 (4.25%)	0.000152112	ko00903
Starch and sucrose metabolism	21 (4.77%)	594 (2.50%)	0.0435417	ko00500
Bisphenol degradation	16 (3.64%)	221 (0.93%)	0.000152112	ko00363
Carotenoid biosynthesis	7 (1.59%)	84 (0.35%)	0.0125249	ko00906
The significantly enriched KEGG pathways were determined using a corrected P-value ≤ 0.05.
a: number of DEGs assigned to certain KEGG pathway; b: number of all reference unigenes assigned to certain KEGG pathway.
