# Supplementary material for: Comparative transcriptome profiling of a desert evergreen shrub, Ammopiptanthus mongolicus, in response to drought and cold stresses
Source: BMC Genomics. 2014 Aug 9;15(1):671. doi: 10.1186/1471-2164-15-671 (PMC4143566; doi:10.1186/1471-2164-15-671)
Supplement: Supplementary file 7 — Additional file 7: The top 100 DEGs commonly regulated by cold stress. The unigenes with absolute values of log2 Ratio ≥ 1 and FDR ≤ 0.001 were identified as DEGs. (XLS 38 KB) [file 12864_2014_6369_MOESM7_ESM.xls]

## Sheet: C-common
Additional file 7 The top 100 DEGs commonly regulated by cold stress
GeneID	C1	C2	C3	Aver	Nr-annotation	Swissprot-annotation
Top 50 up-regulated DEGs
Unigene33368	15.5073	15.8908	15.7394	15.7125	--	--
CL8201.Contig1	15.4246	14.5799	14.8838	14.9628	--	--
CL4236.Contig1	13.417	14.3715	17.0737	14.9541	CBF3 protein [Glycine max]	Dehydration-responsive element-binding protein 1F OS=Arabidopsis thaliana
Unigene10380	14.3777	14.3185	14.452	14.3827	--	--
Unigene23540	14.5147	14.3912	14.2033	14.3697	hypothetical protein [Cucumis melo subsp. melo]	--
Unigene65303	14.3562	14.053	14.516	14.3084	class IV chitinase precursor [Medicago truncatula]	Endochitinase PR4 OS=Phaseolus vulgaris
Unigene2591	14.1339	14.5547	13.9857	14.2248	Protochlorophyllide reductase, chloroplastic	Protochlorophyllide reductase, chloroplastic OS=Cucumis sativus
Unigene64386	14.5631	13.8937	14.1876	14.2148	--	--
CL11244.Contig1	12.8885	14.0848	15.5583	14.1772	NAC domain protein [Glycine max]	NAC domain-containing protein 2 OS=Arabidopsis thaliana
Unigene14770	14.1928	14.47	13.807	14.1566	--	--
Unigene2366	14.1075	14.4107	13.95	14.1561	NADPH-protochlorophyllide oxidoreductase [Vigna radiata]	Protochlorophyllide reductase, chloroplastic OS=Cucumis sativus
Unigene65596	14.3634	13.8903	14.2012	14.1516	--	--
Unigene9857	14.2054	13.7084	14.3189	14.0776	uncharacterized protein [Arabidopsis thaliana]	--
Unigene6111	13.3962	14.9612	13.7158	14.0244	--	Metallothionein OS=Nectria lugdunensis PE=1 SV=1
Unigene20838	13.309	14.2262	14.509	14.0147	--	--
Unigene45762	12.7056	14.926	14.3598	13.9971	Os03g0333200 [Oryza sativa Japonica Group]	Receptor-like protein kinase ANXUR2 OS=Arabidopsis thaliana
Unigene6940	13.9437	14.2056	13.8227	13.9907	--	--
Unigene63423	13.6368	13.4242	14.8639	13.975	--	--
CL3093.Contig1	15.0267	13.5192	13.3383	13.9614	--	--
Unigene11304	11.9033	14.2757	15.6347	13.9379	NAC domain protein [Glycine max]	NAC domain-containing protein 2 OS=Arabidopsis thaliana
Unigene50024	14.0907	13.7133	13.8019	13.8687	GRF zinc finger-containing protein-like protein [Gladiolus grandiflorus]	--
Unigene33290	13.4429	13.5523	14.5413	13.8455	--	Glucose-repressible gene protein OS=Neurospora crassa (strain ATCC 24698 / 74-OR23-1A / CBS 708.71 / DSM 1257 / FGSC 987)
Unigene13347	12.9531	13.8337	14.5232	13.77	disease resistance protein [Brassica rapa subsp. pekinensis]	Copia protein OS=Drosophila melanogaster
Unigene18012	14.4678	12.9693	13.8182	13.7518	root-specific metal transporter [Solanum lycopersicum]	Metal transporter Nramp5 OS=Oryza sativa subsp. japonica
Unigene65724	14.0645	13.3185	13.867	13.75	--	--
Unigene64893	14.1792	13.4161	13.6462	13.7472	--	--
Unigene20548	13.7593	13.3736	13.7988	13.6439	abscisic acid-activated protein kinase [Vicia faba]	Serine/threonine-protein kinase SAPK9 OS=Oryza sativa subsp. japonica
Unigene72654	12.8854	12.8534	14.6857	13.4748	--	--
Unigene504	13.0887	13.7241	13.5977	13.4702	--	--
Unigene63982	13.1562	13.8281	13.4021	13.4622	--	--
CL3968.Contig1	13.2582	14.45	12.4582	13.3888	--	--
Unigene21377	13.7981	12.749	13.5746	13.3739	--	--
Unigene15351	12.6411	13.6349	13.735	13.337	--	--
Unigene21782	13.3068	13.641	12.9926	13.3135	--	--
Unigene31352	13.9619	14.2581	11.6795	13.2998	AP2/ERF domain-containing transcription factor [Populus trichocarpa] ]	Ethylene-responsive transcription factor ERF098 OS=Arabidopsis thaliana
Unigene43862	13.8505	12.9534	13.042	13.282	--	--
Unigene16139	13.8947	12.8456	12.9342	13.2248	--	--
Unigene6529	11.7475	13.0557	14.5395	13.1142	Putative non-LTR retroelement reverse transcriptase, related [Medicago truncatula]	Putative ribonuclease H protein At1g65750 OS=Arabidopsis thaliana
Unigene72229	12.8892	13.1512	13.2354	13.0919	pathogenesis-related thaumatin family protein [Brassica rapa]	Thaumatin-like protein 1 OS=Castanea sativa
Unigene32095	11.6994	14.6023	12.9265	13.0761	WRKY transcription factor WRKY108715 [Medicago truncatula]	Probable WRKY transcription factor 33 OS=Arabidopsis thaliana
Unigene8344	13.0399	12.7855	13.331	13.0521	--	--
CL9732.Contig1	13.3838	12.3987	12.9727	12.9184	--	--
Unigene21360	12.4869	12.9779	13.1113	12.8587	--	--
CL9588.Contig1	12.03	13.5476	12.889	12.8222	unnamed protein product [Vitis vinifera]	--
Unigene25519	12.9098	12.2973	13.1277	12.7783	60S ribosomal protein L12 [Capsicum annuum]	60S ribosomal protein L12-1 OS=Arabidopsis thaliana
Unigene63010	12.8259	11.8258	13.6222	12.758	At2g21045 [Arabidopsis thaliana]	Thiosulfate sulfurtransferase, chloroplastic OS=Arabidopsis thaliana
Unigene45669	12.916	12.5741	12.6506	12.7136	--	--
Unigene13493	12.3099	11.7984	13.8381	12.6488	Retrotransposon gag protein [Asparagus officinalis]	--
CL4617.Contig1	12.5529	12.4965	12.7851	12.6115	--	--
CL2898.Contig1	12.8254	12.3707	12.3124	12.5028	proline-rich protein [Phaseolus vulgaris]	Pistil-specific extensin-like protein OS=Nicotiana tabacum PE=2 SV=1
Top 50 down-regulated DEGs
Unigene17504	-13.7748	-13.7748	-13.7748	-13.7748	--	--
Unigene66220	-13.6595	-13.6595	-13.6595	-13.6595	--	--
Unigene63108	-13.5057	-13.5057	-13.5057	-13.5057	--	--
Unigene24174	-13.1005	-13.1005	-13.1005	-13.1005	hypothetical protein CHLNCDRAFT_20170 [Chlorella variabilis]	Protein TAR1 OS=Saccharomyces cerevisiae (strain ATCC 204508 / S288c)
CL6491.Contig1	-12.9141	-12.9141	-12.9141	-12.9141	--	--
Unigene33202	-11.8959	-11.8959	-11.8959	-11.8959	2-oxoglutarate-dependent dioxygenase [Populus trichocarpa]	Gibberellin 3-beta-dioxygenase 4 OS=Arabidopsis thaliana
Unigene64482	-14.9147	-3.99526	-14.9147	-11.2749	seed maturation protein [Glycine tabacina]	--
Unigene54401	-14.1368	-4.59136	-14.1368	-10.955	--	--
Unigene59870	-14.1771	-4.35036	-14.1771	-10.9015	--	--
Unigene53163	-13.9332	-4.69828	-13.9332	-10.8549	--	--
Unigene14681	-13.9836	-4.35036	-13.9836	-10.7725	--	--
Unigene41738	-14.1741	-3.53478	-14.1741	-10.6276	--	--
Unigene10612	-4.40081	-13.5991	-13.5991	-10.533	predicted protein [Physcomitrella patens subsp. patens]	--
Unigene48582	-13.6128	-4.28324	-13.6128	-10.5029	--	--
Unigene32402	-13.3188	-4.64581	-13.3188	-10.4278	--	--
Unigene42040	-3.52634	-13.7941	-13.7941	-10.3715	--	--
Unigene25954	-2.79936	-14.0932	-14.0932	-10.3286	--	--
Unigene55086	-13.978	-13.978	-2.90187	-10.2859	uncharacterized protein [Arabidopsis thaliana]	--
Unigene48237	-13.3154	-4.13885	-13.3154	-10.2566	--	--
Unigene52607	-3.46494	-13.3011	-13.3011	-10.0224	--	--
Unigene67934	-3.04571	-13.5048	-13.5048	-10.0184	--	--
Unigene53160	-4.1702	-4.11974	-15.5558	-7.94859	--	--
Unigene40886	-4.49597	-5.44551	-13.4521	-7.79788	Myosin heavy chain-related protein [Arabidopsis thaliana]	Spindle pole body component 110 OS=Saccharomyces cerevisiae (strain Lalvin EC1118 / Prise de mousse)
Unigene71068	-3.04571	-5.31719	-14.7533	-7.70539	--	--
Unigene55153	-4.69626	-13.4151	-4.65676	-7.58936	--	--
Unigene9606	-5.02884	-3.97839	-13.5729	-7.52672	--	--
Unigene26082	-14.384	-4.59136	-3.60231	-7.52589	--	--
Unigene55210	-3.78268	-14.2852	-4.32813	-7.46535	prolyl 4-hydroxylase [Nicotiana tabacum]	--
Unigene29473	-3.24516	-3.1947	-15.539	-7.32628	Os04g0542100 [Oryza sativa Japonica Group]	Putative AC9 transposase OS=Zea mays PE=4 SV=1
Unigene49938	-3.2633	-4.21285	-14.4569	-7.31103	Os10g0357350 [Oryza sativa Japonica Group]	--
Unigene35120	-4.1893	-4.13885	-13.5908	-7.30632	--	--
CL6404.Contig1	-13.5961	-4.13885	-4.1498	-7.29493	--	--
Unigene48394	-14.2551	-3.0064	-4.60231	-7.28794	phytoene synthase [Diospyros kaki]	--
Unigene53748	-4.1893	-4.13885	-13.503	-7.27706	--	--
Unigene19043	-4.1113	-4.06085	-13.6524	-7.27487	Integrase, catalytic region [Medicago truncatula]	--
Unigene56216	-13.5893	-4.06085	-4.07179	-7.24066	UPA25 [Capsicum annuum]	EPIDERMAL PATTERNING FACTOR-like protein 2 OS=Arabidopsis thaliana
Unigene54715	-4.40081	-3.35036	-13.8455	-7.1989	--	--
Unigene45190	-3.74873	-14.0776	-3.70922	-7.17851	CLE09 protein [Glycine max]	--
Unigene38701	-4.64182	-12.9783	-3.60231	-7.07413	Haem peroxidase, plant/fungal/bacterial [Medicago truncatula]	Peroxidase N OS=Armoracia rusticana
Unigene19729	-4.46494	-13.3156	-3.42543	-7.06866	receptor-like serine/threonine kinase [Glycine max]	--
Unigene40488	-3.33369	-13.5553	-4.29419	-7.06105	--	--
Unigene55276	-3.17404	-3.12358	-14.8248	-7.04081	--	--
Unigene27398	-3.64182	-3.59136	-13.8681	-7.03376	gag-pol polyprotein [Phaseolus vulgaris]	--
Unigene8501	-13.2699	-3.55389	-4.1498	-6.99121	--	--
Unigene20393	-2.52634	-13.3003	-5.07179	-6.96616	nodulin family protein [Gossypium hirsutum]	Auxin-induced protein 5NG4 OS=Pinus taeda PE=2 SV=1
Unigene60435	-13.21	-4.28324	-3.29419	-6.92915	--	--
Unigene1533	-3.08433	-13.9459	-3.30786	-6.77938	laccase 110b [Populus trichocarpa]	Laccase-17 OS=Arabidopsis thaliana
Unigene24447	-4.02884	-12.9948	-2.98933	-6.671	uncharacterized protein [Arabidopsis thaliana]	--
Unigene69380	-2.55609	-2.92067	-14.2983	-6.59168	--	--
Unigene35307	-3.33369	-12.9286	-3.29419	-6.51883	--	--
The unigenes with absolute value of log2 Ratio ≥ 1 and FDR ≤ 0.001 were identified as DEGs
