# Supplementary material for: Comparative transcriptome profiling of a desert evergreen shrub, Ammopiptanthus mongolicus, in response to drought and cold stresses
Source: BMC Genomics. 2014 Aug 9;15(1):671. doi: 10.1186/1471-2164-15-671 (PMC4143566; doi:10.1186/1471-2164-15-671)
Supplement: Supplementary file 8 — Additional file 8: The significantly enriched GO terms in the DEGs commonly regulated by cold stress. The significantly enriched GO terms were determined using a corrected P-value ≤ 0.05. If no significantly enriched GO terms were identified, the top five terms were listed. anumber of DEGs assigned to certain GO term; bnumber of all reference unigenes assigned to certain GO term. (XLS 37 KB) [file 12864_2014_6369_MOESM8_ESM.xls]

## Sheet: C-COMMON
Additional file 8 The significantly enriched GO terms in the DEGs commonly regulated by cold stress
	Gene Ontology term	DEGs a	Unigenes b	Corrected P-value
Up-regulated
Biological process	response to stimulus	145 out of 401 genes, 36.2%	5893 out of 21787 genes, 27.0%	0.01357
	response to stress	78 out of 401 genes, 19.5%	2565 out of 21787 genes, 11.8%	0.00198
	defense response	26 out of 401 genes, 6.5%	580 out of 21787 genes, 2.7%	0.01211
	cellular aromatic compound metabolic process	22 out of 401 genes, 5.5%	418 out of 21787 genes, 1.9%	0.00448
	secondary metabolic process	16 out of 401 genes, 4.0%	232 out of 21787 genes, 1.1%	0.00269
	phenylpropanoid metabolic process	14 out of 401 genes, 3.5%	200 out of 21787 genes, 0.9%	0.00852
	aromatic compound biosynthetic process	13 out of 401 genes, 3.2%	154 out of 21787 genes, 0.7%	0.00225
	phenylpropanoid biosynthetic process	12 out of 401 genes, 3.0%	147 out of 21787 genes, 0.7%	0.00722
	aminoglycan catabolic process	5 out of 401 genes, 1.2%	22 out of 21787 genes, 0.1%	0.01642
Cellular component	cytoplasmic part	144 out of 323 genes, 44.6%	6869 out of 21079 genes, 32.6%	0.00027
	plastid	110 out of 323 genes, 34.1%	3764 out of 21079 genes, 17.9%	1.06e-10
	plastid part	58 out of 323 genes, 18.0%	1472 out of 21079 genes, 7.0%	1.73e-09
	chloroplast	38 out of 323 genes, 11.8%	614 out of 21079 genes, 2.9%	1.92e-11
	chloroplast part	35 out of 323 genes, 10.8%	593 out of 21079 genes, 2.8%	6.84e-10
	plastid stroma	30 out of 323 genes, 9.3%	624 out of 21079 genes, 3.0%	2.54e-06
	thylakoid	26 out of 323 genes, 8.0%	579 out of 21079 genes, 2.7%	7.81e-05
	chloroplast thylakoid	25 out of 323 genes, 7.7%	500 out of 21079 genes, 2.4%	1.77e-05
	plastid thylakoid	25 out of 323 genes, 7.7%	528 out of 21079 genes, 2.5%	4.85e-05
	organelle subcompartment	25 out of 323 genes, 7.7%	532 out of 21079 genes, 2.5%	5.57e-05
	plastid envelope	23 out of 323 genes, 7.1%	663 out of 21079 genes, 3.1%	0.01744
	extracellular region	19 out of 323 genes, 5.9%	388 out of 21079 genes, 1.8%	0.00067
	cell wall	15 out of 323 genes, 4.6%	329 out of 21079 genes, 1.6%	0.01284
	thylakoid part	11 out of 323 genes, 3.4%	171 out of 21079 genes, 0.8%	0.00483
	chloroplast stroma	8 out of 323 genes, 2.5%	56 out of 21079 genes, 0.3%	0.00014
Molecular function	catalytic activity	320 out of 441 genes, 72.6%	15838 out of 24636 genes, 64.3%	0.02249
	oxidoreductase activity	79 out of 441 genes, 17.9%	2608 out of 24636 genes, 10.6%	0.00039
	oxidoreductase activity	79 out of 441 genes, 17.9%	2608 out of 24636 genes, 10.6%	0.00039
	iron ion binding	20 out of 441 genes, 4.5%	426 out of 24636 genes, 1.7%	0.01837
	pattern binding	8 out of 441 genes, 1.8%	18 out of 24636 genes, 0.1%	7.03e-08
	polysaccharide binding	6 out of 441 genes, 1.4%	14 out of 24636 genes, 0.1%	1.6e-05
Down-regulated
Biological process	response to stimulus	130 out of 357 genes, 36.4%	5893 out of 21787 genes, 27.0%	0.02212
	response to abiotic stimulus	50 out of 357 genes, 14.0%	1632 out of 21787 genes, 7.5%	0.00506
	lipid biosynthetic process	18 out of 357 genes, 5.0%	311 out of 21787 genes, 1.4%	0.00158
	fatty acid metabolic process	18 out of 357 genes, 5.0%	364 out of 21787 genes, 1.7%	0.01324
	organic acid biosynthetic process	15 out of 357 genes, 4.2%	284 out of 21787 genes, 1.3%	0.02837
	fatty acid biosynthetic process	14 out of 357 genes, 3.9%	138 out of 21787 genes, 0.6%	2.44e-05
	lipid localization	10 out of 357 genes, 2.8%	130 out of 21787 genes, 0.6%	0.02138
	nucleobase transport	6 out of 357 genes, 1.7%	41 out of 21787 genes, 0.2%	0.01912
Cellular component	membrane part	59 out of 324 genes, 18.2%	2866 out of 21079 genes, 13.6%	0.82738
	intrinsic to membrane	53 out of 324 genes, 16.4%	2357 out of 21079 genes, 11.2%	0.21753
	anchored to membrane	5 out of 324 genes, 1.5%	90 out of 21079 genes, 0.4%	0.93493
	integral to membrane	5 out of 324 genes, 1.5%	108 out of 21079 genes, 0.5%	1
	plastid membrane	4 out of 324 genes, 1.2%	109 out of 21079 genes, 0.5%	1
Molecular function	oxidoreductase activity	78 out of 429 genes, 18.2%	2608 out of 24636 genes, 10.6%	0.00023
	oxidoreductase activity, acting on paired donors, with incorporation or reduction of molecular oxygen	19 out of 429 genes, 4.4%	331 out of 24636 genes, 1.3%	0.00112
	iron ion binding	19 out of 429 genes, 4.4%	426 out of 24636 genes, 1.7%	0.03384
	monooxygenase activity	15 out of 429 genes, 3.5%	246 out of 24636 genes, 1.0%	0.00523
	oxidoreductase activity, acting on paired donors, with incorporation or reduction of molecular oxygen, NADH or NADPH as one donor, and incorporation of one atom of oxygen	10 out of 429 genes, 2.3%	129 out of 24636 genes, 0.5%	0.01565
	nucleobase transmembrane transporter activity	7 out of 429 genes, 1.6%	43 out of 24636 genes, 0.2%	0.0015
	nucleobase-containing compound transmembrane transporter activity	7 out of 429 genes, 1.6%	67 out of 24636 genes, 0.3%	0.02844
	arsenate reductase activity	3 out of 429 genes, 0.7%	4 out of 24636 genes, 0.0%	0.0036
The significantly enriched GO terms were determined using a corrected P-value ≤ 0.05. If no significantly enriched GO terms were identified, the top 5 terms were listed.
a: number of DEGs assigned to certain GO term; b: number of all reference unigenes assigned to certain GO term.
