# Supplementary material for: Comparative transcriptome profiling of a desert evergreen shrub, Ammopiptanthus mongolicus, in response to drought and cold stresses
Source: BMC Genomics. 2014 Aug 9;15(1):671. doi: 10.1186/1471-2164-15-671 (PMC4143566; doi:10.1186/1471-2164-15-671)
Supplement: Supplementary file 9 — Additional file 9: The significantly enriched KEGG pathways in the DEGs commonly regulated by cold stress. The significantly enriched KEGG pathways were determined using a corrected P-value ≤ 0.05. anumber of DEGs assigned to certain KEGG pathway; bnumber of all reference unigenes assigned to certain KEGG pathway. (XLS 24 KB) [file 12864_2014_6369_MOESM9_ESM.xls]

## Sheet: L-common-up
Additional file 9 The significantly enriched KEGG pathways in the DEGs commonly regulated by cold stress
Pathway	DEGs a	Unigenes b	Corrected P-value	Pathway ID
Up-regulated
Metabolic pathways	117 (25.94%)	4071 (17.15%)	0.000126454	ko01100
Biosynthesis of secondary metabolites	66 (14.63%)	1995 (8.4%)	0.000304305	ko01110
Polycyclic aromatic hydrocarbon degradation	16 (3.55%)	248 (1.04%)	0.000716149	ko00624
Bisphenol degradation	13 (2.88%)	221 (0.93%)	0.00507165	ko00363
Pentose and glucuronate interconversions	13 (2.88%)	257 (1.08%)	0.0137336	ko00040
Propanoate metabolism	10 (2.22%)	181 (0.76%)	0.0228532	ko00640
Phenylalanine metabolism	9 (2%)	108 (0.45%)	0.00402845	ko00360
Nitrogen metabolism	9 (2%)	126 (0.53%)	0.00786045	ko00910
Porphyrin and chlorophyll metabolism	8 (1.77%)	75 (0.32%)	0.00201086	ko00860
Photosynthesis	6 (1.33%)	81 (0.34%)	0.0367925	ko00195
Caprolactam degradation	5 (1.11%)	58 (0.24%)	0.0368093	ko00930
Down-regulated
Metabolic pathways	99 (27.05%)	4071 (17.15%)	9.80641e-05	ko01100
Biosynthesis of secondary metabolites	51 (13.93%)	1995 (8.4%)	0.0065239	ko01110
Limonene and pinene degradation	28 (7.65%)	1009 (4.25%)	0.0208807	ko00903
Aminobenzoate degradation	27 (7.38%)	1030 (4.34%)	0.0388486	ko00627
Bisphenol degradation	11 (3.01%)	221 (0.93%)	0.0108412	ko00363
Fatty acid metabolism	11 (3.01%)	228 (0.96%)	0.0116696	ko00071
Polycyclic aromatic hydrocarbon degradation	11 (3.01%)	248 (1.04%)	0.0196278	ko00624
Carotenoid biosynthesis	9 (2.46%)	84 (0.35%)	0.000237466	ko00906
Valine, leucine and isoleucine degradation	9 (2.46%)	149 (0.63%)	0.0104856	ko00280
Ascorbate and aldarate metabolism	7 (1.91%)	147 (0.62%)	0.0487196	ko00053
beta-Alanine metabolism	6 (1.64%)	111 (0.47%)	0.0487196	ko00410
Lysine degradation	5 (1.37%)	62 (0.26%)	0.0237419	ko00310
Geraniol degradation	3 (0.82%)	21 (0.09%)	0.0314689	ko00281
The significantly enriched KEGG pathways were determined using a corrected P-value ≤ 0.05.
a: number of DEGs assigned to certain KEGG pathway; b: number of all reference unigenes assigned to certain KEGG pathway.
