# Supplementary material for: Comparative transcriptome profiling of a desert evergreen shrub, Ammopiptanthus mongolicus, in response to drought and cold stresses
Source: BMC Genomics. 2014 Aug 9;15(1):671. doi: 10.1186/1471-2164-15-671 (PMC4143566; doi:10.1186/1471-2164-15-671)
Supplement: Supplementary file 10 — Additional file 10: The top 100 DEGs co-regulated by drought and cold. These DEGs had absolute values of log2 Ratio ≥ 1 and FDR ≤ 0.001 at all drought- and cold-treated time points. (XLS 48 KB) [file 12864_2014_6369_MOESM10_ESM.xls]

## Sheet: CD-common
Additional file 10 The top 100 DEGs co-regulated by drought and cold
GeneID	D1	D2	D3	C1	C2	C3	Aver	Nr-annotation	Swissprot-annotation
Top 50 co-up-regulated DEGs
Unigene23540	14.581	13.6181	14.2355	14.5147	14.3912	14.2033	14.2573	hypothetical protein [Cucumis melo subsp. melo]	--
Unigene50024	14.4703	13.6407	13.769	14.0907	13.7133	13.8019	13.9143	GRF zinc finger-containing protein-like protein [Gladiolus grandiflorus]	--
Unigene18012	13.7989	13.6654	12.601	14.4678	12.9693	13.8182	13.5534	root-specific metal transporter [Solanum lycopersicum]	Metal transporter Nramp5 OS=Oryza sativa subsp. japonica GN=NRAMP5 PE=2 SV=1
CL8201.Contig1	11.5438	11.6733	12.5772	15.4246	14.5799	14.8838	13.4471	--	--
Unigene31352	15.3904	13.5653	11.746	13.9619	14.2581	11.6795	13.4335	AP2/ERF domain-containing transcription factor [Populus trichocarpa]	Ethylene-responsive transcription factor ERF098 OS=Arabidopsis thaliana GN=ERF098 PE=2 SV=1
Unigene64893	12.1786	12.206	13.2347	14.1792	13.4161	13.6462	13.1435	--	--
CL11244.Contig1	13.6127	11.5597	11.0547	12.8885	14.0848	15.5583	13.1264	NAC domain protein [Glycine max]	NAC domain-containing protein 2 OS=Arabidopsis thaliana GN=NAC002 PE=2 SV=2
CL9588.Contig1	11.9925	12.5642	12.9435	12.03	13.5476	12.889	12.6611	unnamed protein product [Vitis vinifera]	--
Unigene25245	12.3037	14.0866	12.887	11.8101	12.5021	12.2058	12.6325	plasma membrane intrinsic protein PIP2;1 [Fragaria chiloensis]	Aquaporin PIP2-1 OS=Zea mays GN=PIP2-1 PE=1 SV=2
Unigene4109	12.7402	14.5068	11.8101	11.7972	12.7951	11.9362	12.5976	beta-1,4-xylosidase [Arabidopsis lyrata subsp. lyrata]	--
CL10454.Contig1	12.8542	12.6565	12.4546	12.9741	12.4396	12.0661	12.5742	unnamed protein product [Vitis vinifera]	--
Unigene25519	12.7563	11.3401	12.7453	12.9098	12.2973	13.1277	12.5294	60S ribosomal protein L12 [Capsicum annuum]	60S ribosomal protein L12-1 OS=Arabidopsis thaliana GN=RPL12A PE=1 SV=2
CL585.Contig2	11.9266	11.0839	9.7394	11.1885	10.9759	11.4504	11.0608	Rj2 protein [Glycine max]	TMV resistance protein N OS=Nicotiana glutinosa GN=N PE=1 SV=1
Unigene24197	7.67339	6.21966	4.81337	4.11752	6.8595	6.51879	6.03371	WRKY27 [Glycine max]	--
Unigene11604	5.61413	7.1102	4.67251	5.01282	5.38918	6.89255	5.7819	P0402A09.13 [Oryza sativa Japonica Group]	Chaperone protein dnaJ 20, chloroplastic OS=Arabidopsis thaliana GN=ATJ20 PE=2 SV=2
Unigene24618	7.24816	6.35033	3.33352	5.87312	6.80643	4.50563	5.6862	xyloglucanase-specific endoglucanase inhibitor protein [Petunia x hybrida]	Basic 7S globulin OS=Glycine max GN=BG PE=1 SV=2
CL10061.Contig1	3.5331	9.08083	9.62793	3.43275	3.99043	3.92166	5.59778	Tyrosinase [Medicago truncatula]	Polyphenol oxidase A1, chloroplastic OS=Vicia faba PE=1 SV=1
CL8577.Contig1	4.39116	5.60746	4.61592	6.06899	5.85985	6.8805	5.57065	UDP-glucosyl transferase [Phaseolus vulgaris]	UDP-glycosyltransferase 83A1 OS=Arabidopsis thaliana GN=UGT83A1 PE=2 SV=1
Unigene23619	4.53151	5.58488	4.68631	5.88898	5.80813	6.68008	5.52998	UDP-glucosyl transferase [Phaseolus vulgaris]	UDP-glycosyltransferase 83A1 OS=Arabidopsis thaliana GN=UGT83A1 PE=2 SV=1
Unigene10570	4.70554	5.59715	4.70542	5.35875	6.34557	6.39825	5.51845	PREDICTED: hypothetical protein [Vitis vinifera]	--
Unigene24401	3.22408	9.31953	8.61712	3.28102	3.33147	4.15702	5.32171	UDP-glucose:glucosyltransferase [Lycium barbarum]	UDP-glycosyltransferase 74B1 OS=Arabidopsis thaliana GN=UGT74B1 PE=1 SV=1
CL7372.Contig1	4.37226	5.57171	3.64449	3.09571	5.74932	7.789	5.03708	AP2 domain-containing transcription factor 7 [Glycine max]	Dehydration-responsive element-binding protein 2C OS=Arabidopsis thaliana GN=DREB2C PE=2 SV=2
Unigene63349	6.82677	4.96379	3.67251	4.29566	4.54965	5.54816	4.97609	PREDICTED: similar to Avr9/Cf-9 rapidly elicited protein 231 [Vitis vinifera]	Probable galacturonosyltransferase-like 10 OS=Arabidopsis thaliana GN=GATL10 PE=2 SV=1
Unigene25189	4.72919	3.5474	4.2351	6.59468	4.71788	5.5244	4.89144	ripening related protein [Glycine max]	--
Unigene9446	2.81695	3.93644	6.23751	5.38569	5.52693	5.3609	4.8774	PR1a precursor [Glycine max]	Pathogenesis-related protein PR-1 type OS=Sambucus nigra PE=2 SV=1
Unigene63342	6.31024	5.5474	3.87896	3.12901	5.17085	5.17708	4.86892	NAC domain protein [Glycine max]	NAC domain-containing protein 2 OS=Arabidopsis thaliana GN=NAC002 PE=2 SV=2
Unigene33258	4.36734	4.06197	3.65656	5.86598	5.25592	5.6571	4.81081	alliinase family protein [Arabidopsis lyrata subsp. lyrata]	Tryptophan aminotransferase-related protein 4 OS=Arabidopsis thaliana GN=TAR4 PE=2 SV=2
Unigene24838	5.42106	4.82776	3.51049	4.67893	5.96172	4.27377	4.77895	EDGP precursor [Daucus carota]	Basic 7S globulin OS=Glycine max GN=BG PE=1 SV=2
Unigene11723	3.94991	4.65535	3.92848	4.30293	5.42929	5.79857	4.67742	glucosyltransferase-14 [Vigna angularis]	UDP-glycosyltransferase 73C3 OS=Arabidopsis thaliana GN=UGT73C3 PE=2 SV=1
Unigene57701	5.83471	4.6994	3.10957	4.32666	4.96706	5.11605	4.67557	syringolide-induced protein 13-1-1 [Glycine max]	U-box domain-containing protein 21 OS=Arabidopsis thaliana GN=PUB21 PE=2 SV=1
Unigene32119	5.36913	4.85236	2.84653	4.1741	4.10907	6.34606	4.61621	uncharacterized protein [Arabidopsis thaliana]	--
Unigene25456	5.64998	5.61135	4.2018	3.89512	3.67676	4.06776	4.51713	FAD-binding and BBE domain-containing protein [Arabidopsis thaliana]	Reticuline oxidase-like protein OS=Arabidopsis thaliana GN=At4g20830 PE=1 SV=2
CL648.Contig2	4.43952	5.92822	4.4478	4.01282	4.73843	3.45568	4.50375	hexose transporter [Vitis vinifera]	Sugar transport protein 13 OS=Arabidopsis thaliana GN=STP13 PE=1 SV=2
CL1974.Contig1	2.83652	2.49587	3.12181	5.34403	5.60093	7.30392	4.45051	uncharacterized protein [Arabidopsis thaliana]	--
Unigene24496	4.3448	7.08335	4.65964	3.24083	3.3275	3.60714	4.37721	uncharacterized protein [Arabidopsis thaliana]	--
Unigene61573	4.02007	4.43854	4.09938	4.52739	4.09614	5.03897	4.37008	flavonoid glucoyltransferase UGT73N1 [Antirrhinum majus]	UDP-glycosyltransferase 73C2 OS=Arabidopsis thaliana GN=UGT73C2 PE=2 SV=1
Unigene69633	4.84196	5.05436	3.85959	3.0221	4.66979	4.76489	4.36878	GH3 family protein [Populus trichocarpa]	Indole-3-acetic acid-amido synthetase GH3.3 OS=Arabidopsis thaliana GN=GH3.3 PE=1 SV=1
Unigene23977	5.38473	4.18619	2.92626	3.41617	5.15347	5.04064	4.35124	WRKY protein [Cucumis sativus]	Probable WRKY transcription factor 40 OS=Arabidopsis thaliana GN=WRKY40 PE=1 SV=1
Unigene65045	3.80904	4.60122	3.51639	6.08099	3.80952	4.15702	4.32903	--	--
Unigene24646	5.18709	5.15433	3.56692	2.64799	4.22811	5.04505	4.30492	GRAS family transcription factor [Populus trichocarpa]	Chitin-inducible gibberellin-responsive protein 1 OS=Oryza sativa subsp. japonica GN=CIGR1 PE=2 SV=1
Unigene25130	1.93868	4.33412	6.55033	3.85737	4.8647	4.05362	4.26647	PR-4 type protein [Vitis vinifera]	Wound-induced protein WIN1 OS=Solanum tuberosum GN=WIN1 PE=2 SV=1
Unigene65315	3.1086	4.8178	3.55703	2.68311	4.84604	6.1785	4.19851	unknown [Glycine max]	--
Unigene11881	7.29085	4.0834	2.20653	3.84152	3.82897	3.91756	4.19481	U-box domain-containing protein [Arabidopsis lyrata subsp. lyrata]	E3 ubiquitin-protein ligase PUB22 OS=Arabidopsis thaliana GN=PUB22 PE=1 SV=1
CL1709.Contig1	4.46909	6.23815	4.27127	2.13187	3.19654	4.81123	4.18636	adhesive/proline-rich protein [Zea mays]	UPF0467 protein B OS=Arabidopsis thaliana GN=At3g57160 PE=3 SV=2
CL9179.Contig1	4.65704	5.76436	3.58087	4.3514	3.21341	3.39091	4.15967	cytochrome P450 [Populus trichocarpa]	Cytochrome P450 82A1 (Fragment) OS=Pisum sativum GN=CYP82A1 PE=2 SV=2
Unigene10225	4.47784	4.51757	4.08754	3.64359	4.13882	3.68309	4.09141	NbPCL1 [Nicotiana benthamiana]	--
Unigene61788	3.20453	3.87942	3.21999	3.74792	4.98927	5.43441	4.07926	glucosyltransferase-9 [Vigna angularis]	UDP-glycosyltransferase 73C5 OS=Arabidopsis thaliana GN=UGT73C5 PE=2 SV=1
Unigene24663	5.26325	4.65824	2.57352	4.29075	3.27346	4.3975	4.07612	syringolide-induced protein B13-1-9 [Glycine max]	Uncharacterized protein At1g08160 OS=Arabidopsis thaliana GN=At1g08160 PE=2 SV=1
Unigene25840	2.76068	4.23695	5.50456	4.14244	3.74798	4.01324	4.06764	polygalacturonase-inhibiting protein [Pyrus pyrifolia]	Polygalacturonase inhibitor OS=Pyrus communis GN=PGIP PE=1 SV=1
CL2337.Contig1	3.52752	4.34107	3.27379	3.87482	3.94815	5.23341	4.03313	hin1 like protein [Capsicum chinense]	Uncharacterized protein At1g08160 OS=Arabidopsis thaliana GN=At1g08160 PE=2 SV=1
Top 50 co-down-regulated DEGs
Unigene6657	-15.6989	-15.6989	-15.6989	-4.2633	-4.47589	-6.80876	-10.4408	--	--
Unigene42040	-3.06132	-13.7941	-13.7941	-3.52634	-13.7941	-13.7941	-10.294	--	--
Unigene24174	-4.69875	-13.1005	-2.83529	-13.1005	-13.1005	-13.1005	-9.98936	hypothetical protein CHLNCDRAFT_20170 [Chlorella variabilis]	Protein TAR1 OS=Saccharomyces cerevisiae (strain ATCC 204508 / S288c) GN=TAR1 PE=2 SV=1
Unigene54715	-4.35083	-13.8455	-13.8455	-4.40081	-3.35036	-13.8455	-8.93977	--	--
Unigene41738	-14.1741	-4.60742	-2.67179	-14.1741	-3.53478	-14.1741	-8.88937	--	--
Unigene19729	-3.41496	-13.3156	-13.3156	-4.46494	-13.3156	-3.42543	-8.54202	receptor-like serine/threonine kinase [Glycine max]	--
Unigene67934	-2.31766	-4.38983	-13.5048	-3.04571	-13.5048	-13.5048	-8.37793	--	--
Unigene34486	-15.2958	-15.2958	-3.02793	-5.74873	-3.37635	-4.12426	-7.81146	--	--
Unigene71068	-5.31766	-2.80486	-14.7533	-3.04571	-5.31719	-14.7533	-7.66533	--	--
Unigene59870	-3.35083	-4.42299	-4.48737	-14.1771	-4.35036	-14.1771	-7.49429	--	--
Unigene29473	-2.87325	-3.94542	-15.539	-3.24516	-3.1947	-15.539	-7.38942	Os04g0542100 [Oryza sativa Japonica Group]	Putative AC9 transposase OS=Zea mays PE=4 SV=1
Unigene53163	-3.69875	-2.77092	-4.83529	-13.9332	-4.69828	-13.9332	-7.3116	--	--
Unigene35120	-4.13932	-4.21149	-13.5908	-4.1893	-4.13885	-13.5908	-7.3101	--	--
Unigene65887	-2.19396	-14.3677	-14.3677	-5.15083	-3.77845	-3.78939	-7.27467	--	--
Unigene910	-4.41496	-13.9097	-13.9097	-3.46494	-4.41449	-3.42543	-7.25653	GA 20-oxidase [Sesbania rostrata]	Gibberellin 20 oxidase 1-B OS=Triticum aestivum GN=GA20ox1B PE=2 SV=1
Unigene1533	-13.9459	-2.52156	-5.75586	-3.08433	-13.9459	-3.30786	-7.09358	laccase 110b [Populus trichocarpa]	Laccase-17 OS=Arabidopsis thaliana GN=LAC17 PE=2 SV=1
Unigene54363	-13.4457	-3.42299	-13.4457	-4.40081	-3.35036	-4.3613	-7.07113	--	--
Unigene36316	-3.8914	-14.2476	-14.2476	-3.13402	-3.89093	-1.65394	-6.84425	GA 20-oxidase [Sesbania rostrata]	Gibberellin 20 oxidase 3 OS=Arabidopsis thaliana GN=20ox3 PE=2 SV=1
Unigene60803	-14.171	-14.171	-4.23739	-3.15083	-2.29302	-2.52636	-6.75825	--	--
Unigene1689	-2.43572	-14.0665	-4.15722	-14.0665	-2.02021	-3.44619	-6.69871	--	--
Unigene53160	-6.12021	-3.87045	-6.25675	-4.1702	-4.11974	-15.5558	-6.6822	--	--
Unigene5552	-5.76176	-4.02657	-16.1661	-2.48981	-6.76129	-4.77224	-6.66296	--	--
Unigene50520	-15.3573	-3.92704	-4.31334	-4.64182	-4.17633	-5.18727	-6.26718	--	--
Unigene65415	-14.9352	-3.93319	-4.58252	-3.49597	-4.44551	-5.45646	-6.14148	--	--
Unigene5628	-4.72429	-3.9891	-15.6069	-3.1893	-4.40189	-4.1498	-6.01021	PIF-like orf1 [Daucus carota]	--
Unigene72124	-1.93204	-16.4503	-7.19786	-2.71898	-2.89093	-4.74987	-5.99	--	--
Unigene48394	-4.59183	-3.664	-4.72837	-14.2551	-3.0064	-4.60231	-5.80801	phytoene synthase [Diospyros kaki]	--
Unigene1065	-14.5885	-4.35588	-4.42025	-4.33369	-3.69828	-3.29419	-5.7818	--	--
Unigene26082	-4.59183	-2.664	-4.72837	-14.384	-4.59136	-3.60231	-5.76032	--	--
Unigene9658	-4.8914	-4.96356	-12.5501	-4.94138	-2.30596	-4.90187	-5.75904	Ferric reductase-like transmembrane component [Medicago truncatula]	--
CL6618.Contig1	-3.66398	-5.32111	-15.1315	-1.977	-2.92655	-5.25942	-5.71327	--	--
Unigene8581	-4.59183	-14.2737	-4.72837	-3.05685	-4.59136	-3.01735	-5.70992	Polynucleotidyl transferase, Ribonuclease H fold, putative [Medicago truncatula]	--
Unigene49938	-3.62836	-5.28549	-3.34986	-3.2633	-4.21285	-14.4569	-5.69947	Os10g0357350 [Oryza sativa Japonica Group]	--
Unigene49469	-4.59183	-14.0594	-4.72837	-2.64182	-4.59136	-3.01735	-5.60502	--	--
Unigene9606	-3.97886	-4.05103	-2.79347	-5.02884	-3.97839	-13.5729	-5.56725	--	--
Unigene12711	-14.764	-3.28549	-5.34986	-3.67834	-2.89093	-3.2238	-5.53206	squamosa promoter binding-like protein [Betula platyphylla]	Squamosa promoter-binding-like protein 13 OS=Oryza sativa subsp. japonica GN=SPL13 PE=2 SV=1
CL11082.Contig1	-13.4731	-6.62177	-5.10118	-2.89915	-2.30121	-2.65319	-5.50827	purine permease 11 [Arabidopsis thaliana]	Probable purine permease 11 OS=Arabidopsis thaliana GN=PUP11 PE=1 SV=1
Unigene45017	-4.13932	-4.53342	-16.1245	-3.0518	-1.87582	-3.3018	-5.50445	--	--
Unigene15164	-3.93579	-4.00796	-14.6685	-2.98577	-2.35036	-4.94626	-5.48244	--	--
Unigene48526	-2.00687	-4.24896	-13.9324	-4.22678	-3.17633	-5.18727	-5.4631	--	--
Unigene54907	-5.35083	-2.61564	-14.6799	-4.40081	-2.543	-3.03937	-5.43826	Os07g0113000 [Oryza sativa Japonica Group]	--
Unigene38074	-4.15818	-6.23035	-7.87968	-4.79313	-4.04223	-5.43169	-5.42254	--	--
CL10214.Contig1	-2.99705	-3.74164	-17.0661	-3.01901	-2.51925	-2.92506	-5.37802	--	--
Unigene68073	-3.8914	-13.8401	-5.02793	-3.94138	-2.569	-2.90187	-5.36194	--	--
CL791.Contig1	-4.74938	-12.977	-4.88591	-3.2144	-3.74891	-2.43792	-5.33558	--	--
Unigene55210	-4.31766	-3.38983	-1.64684	-3.78268	-14.2852	-4.32813	-5.29173	prolyl 4-hydroxylase [Nicotiana tabacum]	--
Unigene62122	-4.54202	-6.70165	-6.4441	-4.35754	-3.34361	-6.31803	-5.28449	--	--
CL4997.Contig1	-7.48011	-2.66963	-3.50813	-5.94513	-5.7792	-5.90562	-5.21464	sorbitol-like transporter [Glycine max]	Polyol transporter 5 OS=Arabidopsis thaliana GN=PLT5 PE=1 SV=2
Unigene16202	-6.41826	-3.98346	-6.15886	-5.43076	-4.85836	-4.21723	-5.17782	uncharacterized protein [Arabidopsis thaliana]	--
Unigene21972	-3.09651	-2.63816	-15.0552	-2.50906	-3.45861	-4.27691	-5.17241	--	--
These DEGs had absolute values of log2 Ratio ≥ 1 and FDR ≤ 0.001 at all drought- and cold-treated time points.
