# Supplementary material for: Comparative transcriptome profiling of a desert evergreen shrub, Ammopiptanthus mongolicus, in response to drought and cold stresses
Source: BMC Genomics. 2014 Aug 9;15(1):671. doi: 10.1186/1471-2164-15-671 (PMC4143566; doi:10.1186/1471-2164-15-671)
Supplement: Supplementary file 11 — Additional file 11: The top 100 DEGs specifically regulated by drought stress. These DEGs had absolute values of log2 Ratio ≥ 1 and FDR ≤ 0.001 at three drought-treated time points. (XLS 40 KB) [file 12864_2014_6369_MOESM11_ESM.xls]

## Sheet: Top 100 drought-exclusive DEGs
Additional file 11 The top 100 DEGs exclusively regulated by drought stress
Gene ID	D1	D2	D3	Aver	Nr-annotation	Swissprot-annotation
Top 50 up-regulated DEGs
Unigene14636	13.468	15.468	16.493	15.143	--	--
Unigene69526	14.906	13.775	14.483	14.388	--	--
Unigene24364	14.994	14.007	14.05	14.35	60S ribosomal protein L18a, putative [Ricinus communis]	--
Unigene58494	14.034	14.058	14.084	14.059	--	--
Unigene8016	14.003	13.931	14.156	14.03	Os02g0562300 [Oryza sativa Japonica Group]	--
CL9745.Contig1	12.365	14.203	15.19	13.919	Gag-protease-integrase-RT-RNaseH polyprotein [Glycine max]	Retrovirus-related Pol polyprotein from transposon TNT 1-94
Unigene64588	15.935	12.78	12.967	13.894	abscisic acid 8'-hydroxylase [Phaseolus vulgaris]	Abscisic acid 8'-hydroxylase 1 OS=Arabidopsis thaliana GN=CYP707A1 PE=2 SV=1
CL4471.Contig1	13.774	14.265	12.763	13.6	uncharacterized protein [Arabidopsis thaliana]	--
Unigene20988	14.022	13.904	12.64	13.522	cytochrome P450 monooxygenase CYP94C9 [Medicago truncatula]	Cytochrome P450 94A1 OS=Vicia sativa GN=CYP94A1 PE=2 SV=2
Unigene71589	14.701	13.516	12.33	13.516	syringolide-induced protein 13-1-1 [Glycine max]	U-box domain-containing protein 21 OS=Arabidopsis thaliana GN=PUB21 PE=2 SV=1
Unigene50250	13.353	13.544	13.397	13.431	S receptor kinase SRK10 [Arabidopsis halleri]	G-type lectin S-receptor-like serine/threonine-protein kinase SRK OS=Arabidopsis thaliana GN=SRK PE=2 SV=1
Unigene58855	13.885	13.393	12.826	13.368	R2R3 Myb14 transcription factor [Vitis vinifera]	Myb-related protein Myb4 OS=Oryza sativa subsp. japonica GN=MYB4 PE=2 SV=2
Unigene6788	13.064	14.066	12.927	13.352	gag polyprotein [Cicer arietinum]	--
Unigene20392	13.059	13.283	13.107	13.15	HyPRP2 [Gossypium hirsutum]	14 kDa proline-rich protein DC2.15
Unigene63870	13.214	12.376	13.275	12.955	secretory peroxidase PX3 [Manihot esculenta]	Peroxidase 16 OS=Arabidopsis thaliana GN=PER16 PE=1 SV=2
Unigene33658	12.411	13.545	12.896	12.95	--	--
Unigene20903	12.481	14.08	11.76	12.774	Os03g0739700 [Oryza sativa Japonica Group]	--
Unigene73073	13.975	12.874	11.195	12.681	MYB transcription factor MYB12B2 [Glycine max]	Transcription factor MYB21 OS=Arabidopsis thaliana GN=MYB21 PE=1 SV=1
Unigene2072	13.101	13.444	11.487	12.677	polygalacturonase inhibiting protein [Ulmus pumila]	Polygalacturonase inhibitor OS=Pyrus communis GN=PGIP PE=1 SV=1
Unigene43071	12.651	12.505	12.652	12.603	5' repair endonuclease [Arabidopsis thaliana]	DNA repair endonuclease UVH1 OS=Arabidopsis thaliana GN=UVH1 PE=1 SV=2
Unigene69897	12.829	12.002	12.33	12.387	PIF-like orf1 [Daucus carota]	--
Unigene25507	12.072	12	12.828	12.3	uncharacterized protein [Arabidopsis thaliana]	UPF0414 transmembrane protein C20orf30 homolog OS=Gallus gallus GN=RCJMB04_6c24 PE=2 SV=1
Unigene38280	12.01	12.144	12.495	12.216	alliinase family protein [Arabidopsis lyrata subsp. lyrata]	Tryptophan aminotransferase-related protein 4 OS=Arabidopsis thaliana GN=TAR4 PE=2 SV=2
Unigene34478	12.364	11.855	11.704	11.974	--	--
Unigene20653	11.499	12.374	11.462	11.778	--	--
Unigene21267	11.586	11.789	11.725	11.7	pentatricopeptide (PPR) repeat-containing protein-like [Oryza sativa Japonica Group]	Uncharacterized protein At4g22758 OS=Arabidopsis thaliana GN=At4g22758 PE=2 SV=1
Unigene23896	11.149	11.418	11.565	11.378	aluminum induced protein with YGL and LRDR motifs [Arabidopsis thaliana]	Stem-specific protein TSJT1 OS=Nicotiana tabacum GN=TSJT1 PE=2 SV=1
Unigene24252	4.535	7.612	6.879	6.342	JHL06P13.17 [Jatropha curcas]	--
Unigene10066	3.653	7.955	6.769	6.126	C3HL domain class transcription factor [Malus x domestica]	Zinc finger CCCH domain-containing protein 2 OS=Arabidopsis thaliana GN=At1g03790 PE=2 SV=1
Unigene23837	3.568	6.865	7.749	6.061	zeatin O-glucosyltransferase [Glycine max]	Zeatin O-glucosyltransferase OS=Phaseolus lunatus GN=ZOG1 PE=2 SV=1
Unigene11311	4.855	7.764	3.987	5.535	ubiquitin-protein ligase [Cucumis melo subsp. melo]	U-box domain-containing protein 19 OS=Arabidopsis thaliana GN=PUB19 PE=2 SV=1
CL1415.Contig1	6.101	6.364	4.031	5.499	C-repeat binding factor 1 [Ammopiptanthus mongolicus]	Dehydration-responsive element-binding protein 1A OS=Arabidopsis thaliana GN=DREB1A PE=1 SV=2
Unigene2267	4.121	6.873	4.487	5.16	1-aminocyclopropanecarboxylic acid synthase [Medicago truncatula]	1-aminocyclopropane-1-carboxylate synthase OS=Glycine max GN=ACS1 PE=2 SV=1
Unigene2003	7.721	4.581	3.142	5.148	MYB transcription factor MYB117 [Glycine max]	Myb-related protein Myb4 OS=Oryza sativa subsp. japonica GN=MYB4 PE=2 SV=2
Unigene61444	5.27	6.178	3.695	5.048	unknown [Glycine max]	--
Unigene50623	3.063	6.064	5.983	5.037	seed maturation protein PM27 [Glycine max]	Transmembrane protein 205 OS=Bos taurus GN=TMEM205 PE=2 SV=1
Unigene17298	6.512	4.699	3.673	4.961	GNS1/SUR4 membrane family protein [Arabidopsis lyrata subsp. lyrata]	Elongation of fatty acids protein sre1 OS=Dictyostelium discoideum GN=sre1 PE=2 SV=1
Unigene58120	6.109	5.206	3.516	4.944	--	--
Unigene23894	4.6	5.206	4.601	4.803	aluminum induced protein with YGL and LRDR motifs [Arabidopsis thaliana]	Stem-specific protein TSJT1 OS=Nicotiana tabacum GN=TSJT1 PE=2 SV=1
Unigene51770	4.196	5.818	4.194	4.736	LURP-one-related 6 protein [Arabidopsis thaliana]	Protein LURP-one-related 6 OS=Arabidopsis thaliana GN=At2g05910 PE=2 SV=1
Unigene12898	5.933	4.496	3.431	4.62	Os07g0564500 [Oryza sativa Japonica Group]	Probable NADH dehydrogenase OS=Dictyostelium discoideum GN=DDB_G0270104 PE=3 SV=2
Unigene2530	4.431	5.824	3.587	4.614	mitochondrial phosphate transporter [Glycine max]	Probable mitochondrial phosphate carrier protein OS=Schizosaccharomyces pombe (strain ATCC 38366 / 972) GN=SPBC1703.13c PE=2 SV=1
Unigene37974	4.015	5.238	4.533	4.595	RecName: Full=Putative zinc finger protein At1g68190	Zinc finger protein CONSTANS-LIKE 10 OS=Arabidopsis thaliana GN=COL10 PE=1 SV=1
CL9413.Contig1	3.669	4.874	5.212	4.585	UGT1 [Pueraria montana var. lobata]	UDP-glycosyltransferase 89B1
Unigene58059	4.886	5.758	2.987	4.543	uncharacterized protein [Arabidopsis thaliana]	--
Unigene50310	3.255	5.218	5.06	4.511	MAPKKK14 [Arabidopsis lyrata subsp. lyrata]	Mitogen-activated protein kinase kinase kinase 2 OS=Arabidopsis thaliana GN=ANP2 PE=2 SV=1
Unigene3759	5.983	4.179	3.142	4.435	uncharacterized protein [Arabidopsis thaliana]	--
Unigene24108	4.781	6.261	2.088	4.377	oxidoreductase, 2OG-Fe(II) oxygenase family protein [Arabidopsis thaliana]	Leucoanthocyanidin dioxygenase OS=Malus domestica GN=ANS PE=2 SV=1
Unigene69841	4.79	4.406	3.745	4.314	--	--
Unigene64400	2.645	4.222	6.068	4.312	drought responsive element binding protein [Glycine soja]	--
Top 50 down-regulated DEGs
Unigene44985	-14.632	-14.632	-14.632	-14.632	--	--
Unigene25073	-14.396	-14.396	-14.396	-14.396	--	--
Unigene53388	-14.069	-14.069	-14.069	-14.069	RecName: Full=Cytochrome P450 71A6	Cytochrome P450 71A6 (Fragment) OS=Nepeta racemosa GN=CYP71A6 PE=2 SV=1
Unigene13378	-13.938	-13.938	-13.938	-13.938	cytochrome P450 71A24 [Arabidopsis thaliana]	Cytochrome P450 71A24 OS=Arabidopsis thaliana GN=CYP71A24 PE=2 SV=3
Unigene36434	-13.234	-13.234	-13.234	-13.234	--	--
Unigene43660	-12.411	-12.411	-12.411	-12.411	--	--
Unigene53290	-14.518	-14.518	-5.198	-11.411	uncharacterized protein [Arabidopsis thaliana]	Root meristem growth factor 9 OS=Arabidopsis thaliana GN=RGF9 PE=2 SV=1
Unigene44597	-4.646	-14.18	-14.18	-11.002	--	--
Unigene356	-14.26	-14.26	-4.028	-10.849	nod26-like major intrinsic protein [Cicer arietinum]	Aquaporin NIP2-1 OS=Zea mays GN=NIP2-1 PE=2 SV=2
Unigene52755	-13.904	-4.356	-13.904	-10.722	--	--
Unigene59865	-4.284	-13.916	-13.916	-10.706	--	--
Unigene60549	-3.979	-13.943	-13.943	-10.621	--	--
Unigene66354	-14.208	-3.133	-14.208	-10.517	glutathione S-transferase 4 [Vitis hybrid cultivar]	Glutathione S-transferase OS=Arabidopsis thaliana GN=At3g03190 PE=2 SV=1
CL4310.Contig1	-13.278	-4.607	-13.278	-10.388	cytochrome P450 [Populus trichocarpa]	Cytochrome P450 86A2 OS=Arabidopsis thaliana GN=CYP86A2 PE=2 SV=1
Unigene26216	-13.26	-4.051	-13.26	-10.19	--	--
Unigene38344	-4.139	-13.008	-13.008	-10.052	Os03g0604500 [Oryza sativa Japonica Group]	--
Unigene14011	-4.476	-12.657	-12.657	-9.93	--	--
Unigene19207	-12.751	-4.211	-12.751	-9.905	--	--
CL10428.Contig1	-12.471	-3.285	-12.471	-9.409	helicase-like protein [Arabidopsis thaliana]	--
Unigene9329	-5.914	-4.401	-15.081	-8.465	--	--
Unigene9319	-5.564	-5.636	-14.179	-8.459	CYP71AU1 [Nicotiana tabacum]	Cytochrome P450 71A8 OS=Mentha piperita GN=CYP71A8 PE=3 SV=1
Unigene68258	-4.936	-14.25	-5.072	-8.086	--	--
Unigene40521	-5.101	-14.396	-4.237	-7.911	--	--
Unigene6113	-3.798	-13.856	-5.52	-7.725	nod26-like major intrinsic protein [Cicer arietinum]	Aquaporin NIP2-1 OS=Zea mays GN=NIP2-1 PE=2 SV=2
Unigene47020	-13.467	-4.549	-4.613	-7.543	--	--
Unigene67912	-14.425	-4.051	-4.115	-7.53	--	--
Unigene48335	-4.284	-4.356	-13.768	-7.469	--	--
Unigene47133	-4.351	-13.357	-4.487	-7.398	--	--
Unigene34352	-13.673	-4.051	-4.115	-7.28	--	--
Unigene5548	-3.284	-4.356	-14.062	-7.234	--	--
Unigene41222	-3.061	-4.133	-14.22	-7.138	--	--
Unigene54687	-4.798	-13.462	-2.935	-7.065	--	--
Unigene562	-4.213	-3.285	-13.538	-7.012	small heat shock protein [Jatropha curcas]	18.5 kDa class I heat shock protein OS=Glycine max GN=HSP18.5-C PE=3 SV=1
Unigene34764	-3.284	-4.356	-12.994	-6.878	--	--
Unigene53433	-2.95	-3.607	-13.581	-6.713	amino acid transporter [Populus trichocarpa]	--
Unigene71807	-3.891	-3.379	-12.663	-6.644	Remorin family protein [Arabidopsis thaliana]	--
Unigene46938	-3.436	-1.923	-14.504	-6.621	--	--
Unigene38933	-3.261	-13.057	-3.397	-6.572	--	--
Unigene13822	-2.261	-13.425	-3.982	-6.556	--	--
Unigene17884	-11.858	-3.822	-3.886	-6.522	S-locus lectin protein kinase-like protein [Arabidopsis thaliana]	G-type lectin S-receptor-like serine/threonine-protein kinase At4g03230 OS=Arabidopsis thaliana GN=At4g03230 PE=2 SV=3
Unigene8417	-2.554	-13.191	-3.276	-6.34	--	--
Unigene20960	-1.969	-2.89	-13.623	-6.161	--	--
CL1003.Contig1	-10.358	-4.487	-3.551	-6.132	late elongated hypocotyl and circadian clock associated-1-like protein 1 [Glycine max]	Protein LHY OS=Arabidopsis thaliana GN=LHY PE=1 SV=2
Unigene35516	-1.733	-2.805	-13.423	-5.987	--	--
Unigene6103	-2.261	-2.596	-12.681	-5.846	transcription factor BEE 3 [Arabidopsis thaliana]	Transcription factor BEE 3 OS=Arabidopsis thaliana GN=BEE3 PE=2 SV=1
CL10997.Contig1	1.4	-4.123	-14.612	-5.778	germin-like protein subfamily 3 member 4 precursor [Arachis hypogaea]	Auxin-binding protein ABP19a OS=Prunus persica GN=ABP19A PE=3 SV=1
CL7825.Contig1	-1.715	-2.902	-12.594	-5.737	uncharacterized protein [Arabidopsis thaliana]	Probable membrane-associated kinase regulator 6 OS=Arabidopsis thaliana GN=MAKR6 PE=2 SV=1
CL1003.Contig2	-11.108	-2.964	-2.35	-5.474	late elongated hypocotyl and circadian clock associated-1-like protein 1 [Glycine max]	Protein LHY OS=Arabidopsis thaliana GN=LHY PE=1 SV=2
Unigene52248	1.846	-2.664	-15.031	-5.283	pectinesterase [Citrus sinensis]	Pectinesterase 1 OS=Citrus sinensis GN=PECS-1.1 PE=2 SV=1
Unigene33247	-3.081	-7.153	-5.218	-5.151	UGT4 [Pueraria montana var. lobata]	UDP-glycosyltransferase 73B1 OS=Arabidopsis thaliana GN=UGT73B1 PE=2 SV=1
These DEGs had absolute values of log2 Ratio ≥ 1 and FDR ≤ 0.001 at three drought-treated time points.
