# Supplementary material for: Comparative transcriptome profiling of a desert evergreen shrub, Ammopiptanthus mongolicus, in response to drought and cold stresses
Source: BMC Genomics. 2014 Aug 9;15(1):671. doi: 10.1186/1471-2164-15-671 (PMC4143566; doi:10.1186/1471-2164-15-671)
Supplement: Supplementary file 12 — Additional file 12: The top 100 DEGs specifically regulated by cold stress. These DEGs had absolute values of log2 Ratio ≥ 1 and FDR ≤ 0.001 at three cold-treated time points. (XLS 36 KB) [file 12864_2014_6369_MOESM12_ESM.xls]

## Sheet: Top 100 cold-exclusive DEGs
Additional file 12 The top 100 DEGs exclusively regulated by cold stress
Gene ID	C1	C2	C3	Aver	Nr-annotation	Swissprot-annotation
Top 50 up-regulated DEGs
Unigene33368	15.507	15.891	15.739	15.713	--	--
CL4236.Contig1	13.417	14.372	17.074	14.954	CBF3 protein [Glycine max]	Dehydration-responsive element-binding protein 1F
Unigene10380	14.378	14.319	14.452	14.383	--	--
Unigene65303	14.356	14.053	14.516	14.308	class IV chitinase precursor [Medicago truncatula]	Endochitinase PR4 OS=Phaseolus vulgaris GN=CHI4 PE=2 SV=1
Unigene2591	14.134	14.555	13.986	14.225	RecName: Full=Protochlorophyllide reductase, chloroplastic; Short=PCR; AltName:	Protochlorophyllide reductase, chloroplastic
Unigene64386	14.563	13.894	14.188	14.215	--	--
Unigene14770	14.193	14.47	13.807	14.157	--	--
Unigene2366	14.108	14.411	13.95	14.156	NADPH-protochlorophyllide oxidoreductase [Vigna radiata]	Protochlorophyllide reductase, chloroplastic
Unigene65596	14.363	13.89	14.201	14.152	--	--
Unigene9857	14.205	13.708	14.319	14.078	uncharacterized protein [Arabidopsis thaliana]	--
Unigene6111	13.396	14.961	13.716	14.024	--	Metallothionein
Unigene20838	13.309	14.226	14.509	14.015	--	--
Unigene45762	12.706	14.926	14.36	13.997	Os03g0333200 [Oryza sativa Japonica Group]	Receptor-like protein kinase ANXUR2
Unigene6940	13.944	14.206	13.823	13.991	--	--
Unigene63423	13.637	13.424	14.864	13.975	--	--
CL3093.Contig1	15.027	13.519	13.338	13.961	--	--
Unigene11304	11.903	14.276	15.635	13.938	NAC domain protein [Glycine max]	NAC domain-containing protein 2
Unigene33290	13.443	13.552	14.541	13.845	--	Glucose-repressible gene protein
Unigene13347	12.953	13.834	14.523	13.77	disease resistance protein [Brassica rapa subsp. pekinensis]	Copia protein
Unigene65724	14.065	13.319	13.867	13.75	--	--
Unigene20548	13.759	13.374	13.799	13.644	abscisic acid-activated protein kinase [Vicia faba]	Serine/threonine-protein kinase SAPK9
Unigene72654	12.885	12.853	14.686	13.475	--	--
Unigene504	13.089	13.724	13.598	13.47	--	--
Unigene63982	13.156	13.828	13.402	13.462	--	--
CL3968.Contig1	13.258	14.45	12.458	13.389	--	--
Unigene21377	13.798	12.749	13.575	13.374	--	--
Unigene15351	12.641	13.635	13.735	13.337	--	--
Unigene21782	13.307	13.641	12.993	13.313	--	--
Unigene43862	13.851	12.953	13.042	13.282	--	--
Unigene16139	13.895	12.846	12.934	13.225	--	--
Unigene6529	11.747	13.056	14.54	13.114	Putative non-LTR retroelement reverse transcriptase, related [Medicago truncatula]	Putative ribonuclease H protein At1g65750
Unigene72229	12.889	13.151	13.235	13.092	pathogenesis-related thaumatin family protein [Brassica rapa]	Thaumatin-like protein 1
Unigene32095	11.699	14.602	12.927	13.076	WRKY transcription factor WRKY108715 [Medicago truncatula]	Probable WRKY transcription factor 33
Unigene8344	13.04	12.786	13.331	13.052	--	--
CL9732.Contig1	13.384	12.399	12.973	12.918	--	--
Unigene21360	12.487	12.978	13.111	12.859	--	--
Unigene63010	12.826	11.826	13.622	12.758	At2g21045 [Arabidopsis thaliana]	Thiosulfate sulfurtransferase, chloroplastic
Unigene45669	12.916	12.574	12.651	12.714	--	--
Unigene13493	12.31	11.798	13.838	12.649	Retrotransposon gag protein [Asparagus officinalis]	--
CL4617.Contig1	12.553	12.496	12.785	12.611	--	--
CL2898.Contig1	12.825	12.371	12.312	12.503	proline-rich protein [Phaseolus vulgaris]	Pistil-specific extensin-like protein OS=Nicotiana tabacum PE=2 SV=1
Unigene64747	12.506	11.879	12.961	12.449	RecName: Full=Protein Ric1	Plasma membrane proteolipid 3
CL11519.Contig1	12.26	12.495	12.425	12.393	--	--
Unigene24312	12.265	12.66	12.128	12.351	Os02g0227100 [Oryza sativa Japonica Group]	--
Unigene20783	11.708	13.199	12.11	12.339	Helix-loop-helix DNA-binding [Medicago truncatula]	Putative transcription factor bHLH041
CL9771.Contig1	11.907	12.543	12.387	12.279	stress-induced receptor-like kinase [Glycine max]	Probable receptor-like protein kinase At5g39020
Unigene11912	12.739	11.568	12.109	12.139	unknown [Glycine max]	--
Unigene37963	11.653	12.288	12.344	12.095	stress-induced receptor-like kinase [Glycine max]	Probable receptor-like protein kinase At1g67000
Unigene8945	11.914	12.157	12.146	12.072	--	--
Unigene64039	11.614	12.052	11.761	11.809	1-aminocyclopropane-1-carboxylate oxidase-1 [Arabidopsis thaliana]	1-aminocyclopropane-1-carboxylate oxidase homolog 1
Top 50 down-regulated DEGs
Unigene17504	-13.775	-13.775	-13.775	-13.775	--	--
Unigene66220	-13.659	-13.659	-13.659	-13.659	--	--
Unigene63108	-13.506	-13.506	-13.506	-13.506	--	--
CL6491.Contig1	-12.914	-12.914	-12.914	-12.914	--	--
Unigene33202	-11.896	-11.896	-11.896	-11.896	2-oxoglutarate-dependent dioxygenase [Populus trichocarpa]	Gibberellin 3-beta-dioxygenase 4 OS=Arabidopsis thaliana GN=At1g80330 PE=1 SV=1
Unigene64482	-14.915	-3.995	-14.915	-11.275	seed maturation protein [Glycine tabacina]	--
Unigene54401	-14.137	-4.591	-14.137	-10.955	--	--
Unigene14681	-13.984	-4.35	-13.984	-10.773	--	--
Unigene10612	-4.401	-13.599	-13.599	-10.533	predicted protein [Physcomitrella patens subsp. patens]	--
Unigene48582	-13.613	-4.283	-13.613	-10.503	--	--
Unigene32402	-13.319	-4.646	-13.319	-10.428	--	--
Unigene25954	-2.799	-14.093	-14.093	-10.329	--	--
Unigene55086	-13.978	-13.978	-2.902	-10.286	uncharacterized protein [Arabidopsis thaliana]	--
Unigene48237	-13.315	-4.139	-13.315	-10.257	--	--
Unigene52607	-3.465	-13.301	-13.301	-10.022	--	--
Unigene40886	-4.496	-5.446	-13.452	-7.798	Myosin heavy chain-related protein [Arabidopsis thaliana]	Spindle pole body component 110
Unigene55153	-4.696	-13.415	-4.657	-7.589	--	--
CL6404.Contig1	-13.596	-4.139	-4.15	-7.295	--	--
Unigene53748	-4.189	-4.139	-13.503	-7.277	--	--
Unigene19043	-4.111	-4.061	-13.652	-7.275	Integrase, catalytic region [Medicago truncatula]	--
Unigene56216	-13.589	-4.061	-4.072	-7.241	UPA25 [Capsicum annuum]	EPIDERMAL PATTERNING FACTOR-like protein 2 OS=Arabidopsis thaliana GN=EPFL2 PE=2 SV=1
Unigene45190	-3.749	-14.078	-3.709	-7.179	CLE09 protein [Glycine max]	--
Unigene38701	-4.642	-12.978	-3.602	-7.074	Haem peroxidase, plant/fungal/bacterial [Medicago truncatula]	Peroxidase N OS=Armoracia rusticana GN=HRPN PE=2 SV=1
Unigene40488	-3.334	-13.555	-4.294	-7.061	--	--
Unigene55276	-3.174	-3.124	-14.825	-7.041	--	--
Unigene27398	-3.642	-3.591	-13.868	-7.034	gag-pol polyprotein [Phaseolus vulgaris]	--
Unigene8501	-13.27	-3.554	-4.15	-6.991	--	--
Unigene20393	-2.526	-13.3	-5.072	-6.966	nodulin family protein [Gossypium hirsutum]	Auxin-induced protein 5NG4 OS=Pinus taeda PE=2 SV=1
Unigene60435	-13.21	-4.283	-3.294	-6.929	--	--
Unigene24447	-4.029	-12.995	-2.989	-6.671	uncharacterized protein [Arabidopsis thaliana]	--
Unigene35307	-3.334	-12.929	-3.294	-6.519	--	--
CL10937.Contig1	-3.585	-11.127	-4.546	-6.419	diphthamide synthesis DPH2 family protein [Arabidopsis lyrata subsp. lyrata]	Diphthamide biosynthesis protein 1 OS=Dictyostelium discoideum GN=dph1 PE=3 SV=1
Unigene63946	-13.413	-2.427	-2.76	-6.2	O-acyltransferase (WSD1-like) family protein [Arabidopsis thaliana]	O-acyltransferase WSD1 OS=Arabidopsis thaliana GN=WSD1 PE=2 SV=1
Unigene25737	-12.616	-3.213	-2.487	-6.105	MD-2-related lipid recognition domain-containing protein [Arabidopsis thaliana]	Phosphatidylglycerol/phosphatidylinositol transfer protein OS=Aspergillus oryzae (strain ATCC 42149 / RIB 40) GN=pltp PE=1 SV=1
Unigene32646	-4.566	-7.1	-4.111	-5.259	expansin-like B1 [Arabidopsis thaliana]	Expansin-like B1 OS=Arabidopsis thaliana GN=EXLB1 PE=2 SV=2
Unigene21937	-4.896	-4.845	-4.856	-4.866	--	--
Unigene53006	-4.896	-3.845	-4.856	-4.532	expressed protein [Oryza sativa Japonica Group]	--
CL3187.Contig1	-4.526	-4.476	-4.487	-4.496	--	--
Unigene73600	-5.334	-3.698	-4.294	-4.442	putative replication protein A1 [Arabidopsis thaliana]	--
Unigene57700	-4.189	-4.554	-4.565	-4.436	uncharacterized protein [Arabidopsis thaliana]	--
Unigene34184	-3.941	-3.891	-4.902	-4.245	RING-H2 finger protein ATL57 [Arabidopsis thaliana]	RING-H2 finger protein ATL57 OS=Arabidopsis thaliana GN=ATL57 PE=2 SV=1
Unigene12129	-4.263	-4.213	-4.224	-4.233	--	--
Unigene34246	-2.374	-4.646	-5.657	-4.226	--	--
Unigene54803	-3.227	-4.176	-5.187	-4.197	heavy metal transport/detoxification domain-containing protein [Arabidopsis thaliana]	Neurofilament light polypeptide OS=Sus scrofa GN=NEFL PE=1 SV=3
Unigene15307	-2.977	-4.248	-5.259	-4.162	Haem peroxidase, plant/fungal/bacterial [Medicago truncatula]	Peroxidase N OS=Armoracia rusticana GN=HRPN PE=2 SV=1
Unigene51184	-1.977	-5.248	-5.259	-4.162	--	--
CL3425.Contig1	-4.334	-4.283	-3.709	-4.109	--	--
Unigene18520	-2.111	-5.061	-5.072	-4.081	--	--
Unigene52681	-4.334	-3.283	-4.294	-3.97	--	--
Unigene67687	-3.174	-3.861	-4.871	-3.969	--	--
These DEGs had absolute values of log2 Ratio ≥ 1 and FDR ≤ 0.001 at three cold-treated time points.
