# Supplementary material for: Comparative transcriptome profiling of a desert evergreen shrub, Ammopiptanthus mongolicus, in response to drought and cold stresses
Source: BMC Genomics. 2014 Aug 9;15(1):671. doi: 10.1186/1471-2164-15-671 (PMC4143566; doi:10.1186/1471-2164-15-671)
Supplement: Supplementary file 13 — Additional file 13: The significantly enriched GO terms in the DEGs specifically regulated by drought stress. The significantly enriched GO terms were determined using a corrected P-value ≤ 0.05. If no significantly enriched GO terms were identified, the top five terms were listed. anumber of DEGs assigned to certain GO term; bnumber of all reference unigenes assigned to certain GO term. (XLS 24 KB) [file 12864_2014_6369_MOESM13_ESM.xls]

## Sheet: GO,drought-exclusive DEGs
Additional file 13 The significantly enriched GO terms in the DEGs exclusively regulated by drought stress
	Gene Ontology term	DEGs a	Unigenes b	Corrected P-value
Up-regulated
Biological process	response to stimulus	69 out of 165 genes, 41.8%	5893 out of 21787 genes, 27.0%	0.00558
	response to stress	42 out of 165 genes, 25.5%	2565 out of 21787 genes, 11.8%	0.00017
	response to abiotic stimulus	23 out of 165 genes, 13.9%	1632 out of 21787 genes, 7.5%	0.57794
	organic substance transport	10 out of 165 genes, 6.1%	396 out of 21787 genes, 1.8%	0.18275
	protein phosphorylation	4 out of 165 genes, 2.4%	100 out of 21787 genes, 0.5%	1
Cellular component	membrane	58 out of 123 genes, 47.2%	6359 out of 21079 genes, 30.2%	0.00227
	intrinsic to membrane	26 out of 123 genes, 21.1%	2357 out of 21079 genes, 11.2%	0.04263
	external encapsulating structure part	3 out of 123 genes, 2.4%	18 out of 21079 genes, 0.1%	0.00638
	membrane part	27 out of 123 genes, 22.0%	2866 out of 21079 genes, 13.6%	0.31676
	vacuole	4 out of 123 genes, 3.3%	151 out of 21079 genes, 0.7%	0.51178
Molecular function	iron ion binding	11 out of 178 genes, 6.2%	426 out of 24636 genes, 1.7%	0.03517
	antioxidant activity	8 out of 178 genes, 4.5%	216 out of 24636 genes, 0.9%	0.02248
	oxidoreductase activity	33 out of 178 genes, 18.5%	2608 out of 24636 genes, 10.6%	0.12122
	coenzyme binding	6 out of 178 genes, 3.4%	212 out of 24636 genes, 0.9%	0.55521
	malic enzyme activity	2 out of 178 genes, 1.1%	15 out of 24636 genes, 0.1%	0.63023
Down-regulated
Biological process	small molecule biosynthetic process	12 out of 215 genes, 5.6%	324 out of 21787 genes, 1.5%	0.02589
	organic acid biosynthetic process	11 out of 215 genes, 5.1%	284 out of 21787 genes, 1.3%	0.03421
	carboxylic acid biosynthetic process	11 out of 215 genes, 5.1%	284 out of 21787 genes, 1.3%	0.03421
	lateral root morphogenesis	4 out of 215 genes, 1.9%	34 out of 21787 genes, 0.2%	0.09086
	fatty acid metabolic process	11 out of 215 genes, 5.1%	364 out of 21787 genes, 1.7%	0.27681
Cellular component	intrinsic to membrane	33 out of 182 genes, 18.1%	2357 out of 21079 genes, 11.2%	0.17411
	external encapsulating structure	16 out of 182 genes, 8.8%	857 out of 21079 genes, 4.1%	0.15869
	cell periphery	17 out of 182 genes, 9.3%	1007 out of 21079 genes, 4.8%	0.32365
	extracellular region	9 out of 182 genes, 4.9%	388 out of 21079 genes, 1.8%	0.33683
	photosystem	4 out of 182 genes, 2.2%	78 out of 21079 genes, 0.4%	0.23332
Molecular function	iron ion binding	16 out of 243 genes, 6.6%	426 out of 24636 genes, 1.7%	0.00067
	monooxygenase activity	10 out of 243 genes, 4.1%	246 out of 24636 genes, 1.0%	0.0207
	tetrapyrrole binding	4 out of 243 genes, 1.6%	23 out of 24636 genes, 0.1%	0.00825
	sulfotransferase activity	2 out of 243 genes, 0.8%	4 out of 24636 genes, 0.0%	0.06713
	organic cation transmembrane transporter activity	2 out of 243 genes, 0.8%	4 out of 24636 genes, 0.0%	0.06713
The significantly enriched GO terms were determined using a corrected P-value ≤ 0.05. If no significantly enriched GO terms were identified, the top 5 terms were listed.
a: number of DEGs assigned to certain GO term; b: number of all reference unigenes assigned to certain GO term.
