# Supplementary material for: Comparative transcriptome profiling of a desert evergreen shrub, Ammopiptanthus mongolicus, in response to drought and cold stresses
Source: BMC Genomics. 2014 Aug 9;15(1):671. doi: 10.1186/1471-2164-15-671 (PMC4143566; doi:10.1186/1471-2164-15-671)
Supplement: Supplementary file 14 — Additional file 14: The significantly enriched GO terms in the DEGs specifically regulated by cold stress. The significantly enriched GO terms were determined using a corrected P-value ≤ 0.05. If no significantly enriched GO terms were identified, the top five terms were listed. anumber of DEGs assigned to certain GO term; bnumber of all reference unigenes assigned to certain GO term. (XLS 29 KB) [file 12864_2014_6369_MOESM14_ESM.xls]

## Sheet: GO,cold-exclusive DEGs
Additional file 14 The significantly enriched GO terms in the DEGs exclusively regulated by cold stress
	Gene Ontology term	DEGs a	Unigenes b	Corrected P-value
Up-regulated
Biological process	aminoglycan catabolic process	4 out of 231 genes, 1.7%	22 out of 21787 genes, 0.1%	0.02325
	response to stress	42 out of 231 genes, 18.2%	2565 out of 21787 genes, 11.8%	0.82015
	porphyrin-containing compound biosynthetic process	6 out of 231 genes, 2.6%	114 out of 21787 genes, 0.5%	0.41105
	starch metabolic process	5 out of 231 genes, 2.2%	60 out of 21787 genes, 0.3%	0.13079
	aminoglycan metabolic process	4 out of 231 genes, 1.7%	30 out of 21787 genes, 0.1%	0.08151
Cellular component	cytoplasmic part	111 out of 210 genes, 52.9%	6869 out of 21079 genes, 32.6%	5.48e-08
	plastid	90 out of 210 genes, 42.9%	3764 out of 21079 genes, 17.9%	1.49e-15
	intracellular organelle part	60 out of 210 genes, 28.6%	3502 out of 21079 genes, 16.6%	0.00057
	plastid part	50 out of 210 genes, 23.8%	1472 out of 21079 genes, 7.0%	5.54e-13
	chloroplast	31 out of 210 genes, 14.8%	614 out of 21079 genes, 2.9%	6.28e-12
	chloroplast part	29 out of 210 genes, 13.8%	593 out of 21079 genes, 2.8%	9.34e-11
	plastid stroma	28 out of 210 genes, 13.3%	624 out of 21079 genes, 3.0%	1.78e-09
	chloroplast thylakoid	22 out of 210 genes, 10.5%	500 out of 21079 genes, 2.4%	3.89e-07
	plastid thylakoid	22 out of 210 genes, 10.5%	528 out of 21079 genes, 2.5%	1.03e-06
	organelle subcompartment	22 out of 210 genes, 10.5%	532 out of 21079 genes, 2.5%	1.18e-06
	thylakoid	22 out of 210 genes, 10.5%	579 out of 21079 genes, 2.7%	5.27e-06
	organelle envelope	23 out of 210 genes, 11.0%	1109 out of 21079 genes, 5.3%	0.04403
	plastid envelope	19 out of 210 genes, 9.0%	663 out of 21079 genes, 3.1%	0.00234
	extracellular region	13 out of 210 genes, 6.2%	388 out of 21079 genes, 1.8%	0.00902
	thylakoid part	11 out of 210 genes, 5.2%	171 out of 21079 genes, 0.8%	7.39e-05
	chloroplast stroma	6 out of 210 genes, 2.9%	56 out of 21079 genes, 0.3%	0.00119
	photosystem	6 out of 210 genes, 2.9%	78 out of 21079 genes, 0.4%	0.00785
Molecular function	oxidoreductase activity	47 out of 262 genes, 17.9%	2608 out of 24636 genes, 10.6%	0.0294
	pattern binding	5 out of 262 genes, 1.9%	18 out of 24636 genes, 0.1%	0.00013
	cis-trans isomerase activity	5 out of 262 genes, 1.9%	101 out of 24636 genes, 0.4%	0.61573
	enzyme inhibitor activity	4 out of 262 genes, 1.5%	37 out of 24636 genes, 0.2%	0.0852
	polysaccharide binding	3 out of 262 genes, 1.1%	14 out of 24636 genes, 0.1%	0.05397
Down-regulated
Biological process	lipid localization	7 out of 153 genes, 4.6%	130 out of 21787 genes, 0.6%	0.00904
	response to stimulus	61 out of 153 genes, 39.9%	5893 out of 21787 genes, 27.0%	0.09005
	response to abiotic stimulus	22 out of 153 genes, 14.4%	1632 out of 21787 genes, 7.5%	0.56698
	positive regulation of growth	2 out of 153 genes, 1.3%	6 out of 21787 genes, 0.0%	0.17315
	leaf development	2 out of 153 genes, 1.3%	12 out of 21787 genes, 0.1%	0.74105
Cellular component	membrane	58 out of 154 genes, 37.7%	6359 out of 21079 genes, 30.2%	1
	membrane part	28 out of 154 genes, 18.2%	2866 out of 21079 genes, 13.6%	1
	intrinsic to membrane	25 out of 154 genes, 16.2%	2357 out of 21079 genes, 11.2%	1
	vesicle membrane	3 out of 154 genes, 1.9%	81 out of 21079 genes, 0.4%	1
	plastid outer membrane	2 out of 154 genes, 1.3%	42 out of 21079 genes, 0.2%	1
Molecular function	antioxidant activity	8 out of 183 genes, 4.4%	216 out of 24636 genes, 0.9%	0.02428
	oxidoreductase activity, acting on single donors with incorporation of molecular oxygen, incorporation of one atom of oxygen	3 out of 183 genes, 1.6%	17 out of 24636 genes, 0.1%	0.02793
	oxidoreductase activity	33 out of 183 genes, 18.0%	2608 out of 24636 genes, 10.6%	0.17555
	iron-sulfur cluster binding	5 out of 183 genes, 2.7%	92 out of 24636 genes, 0.4%	0.0687
	cyclase activity	3 out of 183 genes, 1.6%	23 out of 24636 genes, 0.1%	0.0704
The significantly enriched GO terms were determined using a corrected P-value ≤ 0.05. If no significantly enriched GO terms were identified, the top 5 terms were listed.
a: number of DEGs assigned to certain GO term; b: number of all reference unigenes assigned to certain GO term.
