# Supplementary material for: Comparative transcriptome profiling of a desert evergreen shrub, Ammopiptanthus mongolicus, in response to drought and cold stresses
Source: BMC Genomics. 2014 Aug 9;15(1):671. doi: 10.1186/1471-2164-15-671 (PMC4143566; doi:10.1186/1471-2164-15-671)
Supplement: Supplementary file 15 — Additional file 15: Primer sequences used in the RT-qPCR assay. The primer pairs for 9 selected unigenes were shown. (XLS 20 KB) [file 12864_2014_6369_MOESM15_ESM.xls]

## Sheet: Sheet1
Additional file 15 Primer sequences used in the RT-qPCR assay
Unigene ID	Gene name	Fragment (bp)	Primer name	Primer sequence (5′–3′)
CL624	AmNAC1	164	forward	CTAATGTTGGGACAGACCCTTTTG
			reversed	TCATTTTTGTTGGTATTATTTCGTCTG
CL11244	AmNAC2	179	forward	CCTGCCACCAGATGACCCTTT
			reversed	TAGTAATAGTTAGGAAAGTGTGAATGCC
Unigene25396	AmNAC11	174	forward	CTTCAGTCCCCAAACGCCAG
			reversed	CCAGAAGTAACTGCTGATTCAACAA
CL7372.Contig1	AmDREB2C	203	forward	CTTCGTCTCCTGGGTTTGTTGT
			reversed	CAGCCTACACTTCTGCTCCGC
unigene10719	AmDREB2	177	forward	GGTAAGTGGGTGGCGGAGATAA
			reversed	GATCGAAACGTCACCGTCTTGGA
Unigene65944	AmTPP	264	forward	CGGGTTTCCGAGTGCTACAT
			reversed	TCCACCTCCATTCTCCAAAC
Unigene24055	AmGLP	162	forward	CGTTGCTTTTGCTGTTTTCAGTA
			reversed	GTCTAGCCACTGCCACCAAGA
Unigene62108	AmHSP	235	forward	TCTTTGAGACAGCACTCTTGACTTC
			reversed	TGACAGACACCATAGTATCCACAAT
CL848	AmCCD	139	forward	GGTTTTCATGGATTGTTTGTGAGTG
			reversed	GGTAGGGTCCAGTTTGGGCATC
The primer pairs for 9 selected unigenes were shown.
